# Supplementary material for: Insights into the Trypanosome-Host Interactions Revealed through Transcriptomic Analysis of Parasitized Tsetse Fly Salivary Glands
Source: PLoS Negl Trop Dis. 2014 Apr 24;8(4):e2649. doi: 10.1371/journal.pntd.0002649 (PMC3998935; doi:10.1371/journal.pntd.0002649)
Supplement: Table S2 — RNA-seq analysis comparing uninfected salivary glands and those infected with trypanosomes from complete contig library form Benoit et al. [35]. (XLSX) [file pntd.0002649.s003.xlsx]

## Sheet: Control vs. Infected 
Feature ID	Fold change	Kal's Z-test: Bonferroni	SG-infected RPKM	SG-control RPKM	Best Functional description	% Coverage	Best match to NR-LIGHT protein database	% Coverage	Match
ab-tri_asb-53459	-6.22128	0	4118.55	664.807	hypothetical conserved secreted protein	100	hypothetical conserved secreted protein	100	gi|289743789
ab-tri_asb-55787	-5.14299	0	14059.3	2745.17	5' nucleotidase	96.3	5'-nucleotidase family salivary protein	100	gi|289743375
ab-tri_asb-26754	-4.15879	0	66503.4	16058	DNA/RNA non-specific endonuclease	119	Tsal1 protein precursor	100	gi|289743635
ab-tri_asb-11227	-4.13275	0	9357.6	2273.71	salivary C-type lectin	60	lectin	100	gi|289742917
ab-tri_asb-3777	-3.71239	5.83414e-10	753.521	203.86	unnamed protein product Klebsiella pneumoniae subsp. pneumoniae MGH 78578	47.2	unnamed protein product	74	gi|152969551
ab-tri_asb-37517	-3.59821	0.0094045	80.4774	22.4181	Unknown product		hypothetical protein HMPREF8573_2303	15	gi|339613526
ab-tri_asb-7180	-3.52011	7.44683e-10	908.376	259.121	adenosine deaminase-related growth factor	8.9	adenosine deaminase-related growth factor C	10	gi|289742689
ab-tri_asb-55788	-3.184	0	11864.8	3742.04	salivary 5'nucleotidase/apyrase	100	5' nucleotidase	98	gi|126143295
ab-tri_asb-56783	-3.10217	0.00581221	99.9699	32.3825	Permease of the major facilitator superfamily	102.1	lethal (2) 01810	98	gi|24583789
ab-tri_asb-11349	-3.0914	0.000756975	114.754	37.3124	Unknown product		hypothetical protein STRINF_00564	28	gi|171778585
ab-tri_asb-55186	-2.85025	0	22698.1	7996.93	salivary acidic secreted protein	39	5' nucleotidase	61	gi|126143295
ab-tri_asb-56073	-2.84396	0	25812.6	9114.29	salivary acidic secreted protein	37.5	5' nucleotidase	60	gi|126143295
ab-tri_asb-20511	-2.82524	0.000129041	145.17	51.6028	salivary C-type lectin	40	salivary C-type lectin	40	gi|289742931
ab-tri_asb-53537	-2.80822	0	5948.55	2127.17	salivary secreted adenosine	15.1	5' nucleotidase	62	gi|126143295
ab-tri_asb-55767	-2.78077	0	134796	48677.2	hypothetical secreted protein	100	Glycine/glutamate-rich protein sgp1; Flags: Precursor	100	gi|150416150
ab-tri_asb-54422	-2.73791	3.88943e-10	2225.62	816.289	Nucleolar transcription factor 1-B	10.2	mature parasite-infected erythrocyte surface antigen	31	gi|82540741
ab-tri_asb-53401	-2.71849	7.44683e-10	1373.18	507.224	HIV-1 Vpr-binding protein	7.6	lethal (2) 01289, isoform G	41	gi|281360222
ab-tri_asb-39705	-2.61964	0	97456.5	37358	antigen 5 precursor	100	antigen 5 precursor	100	gi|8927462
ab-tri_asb-55716	-2.60633	0	19462.1	7498.56	hypothetical secreted peptide precursor	100	hypothetical secreted peptide precursor	100	gi|289743923
ab-tri_asb-54152	-2.5783	0	139992	54523.7	Tsal2 form A	100	Tsal2 form A	100	gi|125901748
ab-tri_asb-55046	-2.5775	1.75499e-10	496.128	193.278	Unknown product		conserved hypothetical protein	43	gi|242024114
ab-tri_asb-1488	-2.56008	0	1148.07	450.374	CAATT-binding transcription factor/60S ribosomal subunit biogenesis protein	6.1	conserved Plasmodium protein, unknown function	48	gi|124505227
ab-tri_asb-52337	-2.52001	0	1263.13	503.381	Unknown product		conserved Plasmodium protein, unknown function	20	gi|296004626
ab-tri_asb-1487	-2.41138	0	1057.59	440.377	Transcription regulator XNP/ATRX DEAD-box superfamily	27	5' nucleotidase	64	gi|126143295
ab-tri_asb-55955	-2.39423	0.000933432	173.914	73.0022	lectin Glossina morsitans morsitans	100	lectin	100	gi|89112793
ab-tri_asb-3776	-2.29525	0.00254114	178.388	78.0769	U3 small nucleolar ribonucleoprotein (snoRNP) subunit - Mpp10p	48.6	5' nucleotidase	63	gi|126143295
ab-tri_asb-56613	-2.27258	0	416.819	184.146	alkaline phosphatase tissue-nonspecific isozyme-like	91	CG16771, isoform A	90	gi|24585213
ab-tri_asb-56376	-2.17368	0	14032.8	6482.81	Adenine deaminase/adenosine deaminase	112.5	adenosine deaminase-related growth factor C	100	gi|289742689
ab-tri_asb-44925	-2.14048	0	1538.75	721.922	Predicted 2-oxoglutarate dehydrogenase E1 subunit	94.4	neural conserved at 73EF, isoform I	99	gi|161084461
ab-tri_asb-52331	-2.04455	0	13978.5	6865.64	Tsal2 form B	9.5	Tsal2 protein precursor	10	gi|289740591
ab-tri_asb-19097	-2.01626	0	1472.62	733.414	Unknown product		3-phosphoinositide dependent protein kinase-1	12	gi|156098641
ab-tri_asb-55434	-1.88467	0	9865.74	5256.63	salivary secreted protein	100	putative salivary secreted protein	100	gi|289742885
ab-tri_asb-54969	-1.68737	1.47039e-10	6715.8	3996.76	Adenine deaminase/adenosine deaminase	111.7	salivary gland growth factor-2	100	gi|5817646
ab-tri_asb-55980	-1.60422	2.96652e-06	834.07	522.058	Threonine aldolase	99.7	threonine aldolase	97	gi|289740589
ab-tri_asb-51807	-1.43514	1.27118e-09	33600.2	23510.6	Adenine deaminase/adenosine deaminase	109	salivary gland growth factor-1 precursor	100	gi|289739673
ab-tri_asb-56375	-1.40142	0	7059.7	5058.69	Adenine deaminase/adenosine deaminase	110.7	salivary secreted adenosine	78	gi|289742693
ab-tri_asb-50454	-1.20272	9.48641e-11	32597.4	27216.6	salivary secreted peptide	100	putative salivary secreted peptide	100	gi|289743543
ab-tri_asb-33482	1.15416	5.12266e-10	7695.44	8918.98	salivary secreted peptide	100	putative salivary secreted peptide	100	gi|289742159
ab-tri_asb-25034	1.16889	1.89728e-11	2018.96	2369.87	Insect antimicrobial peptide	97.6	CEC-A	100	gi|156535920
ab-tri_asb-11573	1.20695	3.22538e-10	10259.3	12434.3	angiopoietin-like salivary protein	100	angiopoietin-like salivary protein	100	gi|289741307
ab-tri_asb-57903	1.34279	0	703.352	948.424	Polyadenylate-binding protein (RRM superfamily)	104.3	polyA-binding protein	100	gi|289742137
ab-tri_asb-34471	1.40008	0.00437291	238.171	334.852	Unknown product		predicted protein	96	gi|297832456
ab-tri_asb-2566	1.41412	1.36405e-05	316.616	449.604	60s acidic ribosomal protein P0	100	60s acidic ribosomal protein P0	100	gi|289742497
ab-tri_asb-54736	1.42477	0.0214919	194.964	279.007	5' nucleotidase	97.6	CG30104, isoform A	97	gi|19922446
ab-tri_asb-56291	1.42898	7.96859e-10	2972.49	4265.41	Unknown product		conserved Plasmodium protein, unknown function	8	gi|124505125
ab-tri_asb-55411	1.44721	2.20811e-05	276.942	402.485	Unknown product		branched-chain amino acid ABC superfamily ATP binding cassette transporter,	18	gi|293393960
ab-tri_asb-4578	1.44981	1.18121e-05	283.284	412.463	glutathione S-transferase	100	glutathione S-transferase	100	gi|289741899
ab-tri_asb-22497	1.45633	6.64049e-10	412.479	603.187	hypothetical conserved protein	100	hypothetical conserved protein	100	gi|289739839
ab-tri_asb-56100	1.45988	3.98429e-10	3402.67	4988.29	Unknown product		hypothetical protein BRAFLDRAFT_108419	1	gi|260795102
ab-tri_asb-1976	1.46039	0	554.276	812.818	Aquaporin (major intrinsic protein family)	93	aquaporin	100	gi|289742607
ab-tri_asb-17274	1.46748	1.56472e-06	294.623	434.061	membrane protein	100	putative membrane protein	100	gi|289743905
ab-tri_asb-15228	1.53343	0	5193.76	7997.58	salivary secreted peptide	100	putative salivary secreted peptide	100	gi|289740193
ab-tri_asb-37939	1.5592	0.0019303	155.105	242.794	Unknown product		ATP-binding cassette sub-family A member 12	2	gi|326670776
ab-tri_asb-56741	1.57435	0	42589.1	67331.1	thrombin inhibitor TTI=antithrombotic peptide {N-terminal}	100	Tsetse thrombin inhibitor; Flags: Precursor gi|3929543|gb|AAC79986.1| tsetse	100	gi|74834603
ab-tri_asb-55926	1.57534	1.07386e-08	266.271	421.137	Thor - determination of adult lifespan - regulation of mitochondrial translation - response to oxidative stress - response to starvation -	100	Thor	100	gi|83595297
ab-tri_asb-44911	1.58088	0.00441175	138.796	220.352	Signal peptidase complex subunit 2	96.4	CG1751-PA	96	gi|194353514
ab-tri_asb-25281	1.59569	0.00154014	143.386	229.767	Acetylcholinesterase/Butyrylcholinesterase	90.3	esterase Q	98	gi|21358071
ab-tri_asb-56421	1.59893	7.96859e-10	3214.14	5160.77	Knottins	62.2	defensin	93	gi|149728143
ab-tri_asb-6833	1.60706	2.06189e-05	178.05	287.265	Uncharacterized protein - death domain binding - negative regulation of transcription DNA-dependent - cellular response to amino acid starvation -	96.1	death-associated protein 1	100	gi|289740609
ab-tri_asb-26118	1.61606	1.10042e-09	260.926	423.524	cytochrome c oxidase subunit Vb COX4	100	cytochrome c oxidase subunit Vb COX4	100	gi|289740249
ab-tri_asb-22820	1.64414	5.49603e-05	155.027	256.013	salivary serine protease	100	salivary serine protease	100	gi|289742867
ab-tri_asb-54628	1.66193	0	1039.96	1735.49	mediator complex subunit 26 - mediator complex - transcription initiation from RNA polymerase II promoter	24.1	hypothetical conserved protein	100	gi|289743227
ab-tri_asb-295	1.66578	0	300.368	502.401	Unknown product		C50 peptidase	1	gi|221061249
ab-tri_asb-38209	1.66828	7.8543e-05	144.066	241.421	Unknown product		undecaprenylphosphate glucosephosphotransferase WchA (initial sugar transferase)	13	gi|68642627
ab-tri_asb-54804	1.67393	1.25431e-06	174.166	292.74	Unknown product		preprotein translocase subunit SecD	19	gi|29833379
ab-tri_asb-56130	1.69152	1.57099e-06	165.915	281.892	Mitochondrial solute carrier protein	97.1	mitochondrial ADP/ATP carrier protein	100	gi|289741161
ab-tri_asb-12024	1.70442	0.0436527	88.149	150.796	K-Cl cotransporter	2.3	kidney-specific Na-K-Cl cotransport protein splice isoform A, putative	4	gi|157124514
ab-tri_asb-36967	1.7055	3.95896e-05	137.922	236.218	Cyclin G - negative regulation of S phase of mitotic cell cycle - negative regulation of G1/S transition of mitotic cell cycle - polytene chromosome	106.7	cyclin B	100	gi|289743157
ab-tri_asb-25326	1.73051	5.12266e-10	207.389	360.355	40S ribosomal protein S14	100	ribosomal protein S14b	100	gi|289741361
ab-tri_asb-8833	1.74234	1.0538e-05	136.683	239.159	Phosphoenolpyruvate carboxykinase	101.2	phosphoenolpyruvate carboxykinase	100	gi|289742649
ab-tri_asb-54769	1.74378	0.000724856	108.318	189.622	Protein involved in membrane traffic (YOP1/TB2/DP1/HVA22 family)	89.7	membrane traffic protein	100	gi|289740689
ab-tri_asb-14138	1.75648	0	242.61	427.861	40S ribosomal protein S29	100	RH06643p	85	gi|28316886
ab-tri_asb-56066	1.76018	5.69185e-10	196.018	346.426	Translation elongation factor EF-1 gamma	100	translation elongation factor EF-1 gamma	100	gi|289741687
ab-tri_asb-17129	1.76608	0.0132101	85.322	151.302	sequence-specific DNA binding transcription factor - regulation of transcription DNA-dependent - sequence-specific DNA binding - protein	66.9	conserved hypothetical protein	96	gi|170074549
ab-tri_asb-54803	1.77153	7.58913e-11	204.018	362.894	F0F1-type ATP synthase beta subunit	97.3	F0F1-type ATP synthase beta subunit	100	gi|289743389
ab-tri_asb-6789	1.80297	1.40589e-08	161.1	291.619	Fructose-biphosphate aldolase	100.2	putative fructose 1,6-bisphosphate aldolase	100	gi|289741951
ab-tri_asb-10614	1.80382	0.000459356	99.1875	179.659	dolichyl-diphosphooligosaccharide protein glycosyltransferase 67 kda subunit precursor	100	dolichyl-diphosphooligosaccharide protein glycosyltransferase 67 kda subunit	100	gi|289724604
ab-tri_asb-55874	1.82669	5.69185e-11	350.619	643.209	60s ribosomal protein L10	100	60s ribosomal protein L10	100	gi|289739749
ab-tri_asb-50482	1.82672	1.89728e-11	186.008	341.2	60s ribosomal protein L34	100	60s ribosomal protein L34	100	gi|289742699
ab-tri_asb-56268	1.83109	3.22538e-10	785.183	1443.68	Unknown product		hypothetical protein LOC100678605	15	gi|345486176
ab-tri_asb-14131	1.83231	2.63722e-09	162.501	298.938	Unknown product		hypothetical protein, unlikely	12	gi|261329328
ab-tri_asb-13244	1.84151	3.0736e-09	158.693	293.372	Protein involved in Snf1 protein kinase complex assembly	83.3	alicorn	100	gi|20129813
ab-tri_asb-10940	1.85828	6.25598e-05	100.679	187.901	Methylmalonate semialdehyde dehydrogenase	107.6	methylmalonate-semialdehyde dehydrogenase	100	gi|289739585
ab-tri_asb-39831	1.8603	0.000968483	85.753	160.147	40S ribosomal protein S20	100	40S ribosomal protein S20	100	gi|289740635
ab-tri_asb-56806	1.86243	5.27431e-06	113.212	211.678	fau hypothetical conserved protein	48	fau hypothetical conserved protein	48	gi|289743399
ab-tri_asb-19588	1.86687	5.71591e-05	99.6641	186.857	Glossina morsitans morsitans 16S ribosomal RNA gene mitochondrial gene for mitochondrial RNA partial sequence	2.7	hepatocellular carcinoma-associated antigen	10	gi|170061903
ab-tri_asb-45750	1.87163	6.9782e-07	122.091	229.366	Ubiquinol cytochrome c reductase subunit RIP1	97.6	ubiquinol cytochrome c reductase subunit RIP1	100	gi|289742955
ab-tri_asb-14569	1.87816	0.0480253	63.0352	118.915	golgi microtubule-associated protein isoform B	32	golgi microtubule-associated protein, isoform B	75	gi|28571203
ab-tri_asb-31821	1.88377	9.86587e-10	153.641	290.671	Signal peptidase complex subunit	99.4	signal peptidase complex subunit	100	gi|289741121
ab-tri_asb-19662	1.89689	0.00707926	70.667	134.595	GTP-binding ADP-ribosylation factor-like protein ARL1	99.4	GTP-binding ADP-ribosylation factor Arf1	100	gi|289740735
ab-tri_asb-16743	1.90013	1.51783e-10	221.822	423.313	ribosomal protein L8	100	ribosomal protein L8	100	gi|289743609
ab-tri_asb-26842	1.90085	5.72391e-06	105.678	201.686	Unknown product		olfactory receptor 51A4-like	30	gi|194673764
ab-tri_asb-54171	1.9031	1.51783e-10	212.153	405.442	Unknown product		T-cell receptor beta chain ANA 11	94	gi|170577748
ab-tri_asb-10156	1.90313	0.0129296	66.9936	127.994	Unknown product		hypothetical protein TbgDal_X10600	16	gi|261332972
ab-tri_asb-56047	1.9143	0	196.745	378.249	Mitochondrial F1F0-ATP synthase subunit c/ATP9/proteolipid	100.7	mitochondrial ATP synthase lipid binding protein precursor	100	gi|289743209
ab-tri_asb-55180	1.9204	0.000556595	80.2156	154.75	Ribosomal protein S7	66.3	ribosomal protein S5a	100	gi|289743379
ab-tri_asb-28463	1.92218	0	342.425	660.928	NADH dehydrogenase subunit 1	81	NADH dehydrogenase (ubiquinone) chain 1	87	gi|5101677
ab-tri_asb-14966	1.92357	0.0201271	62.6529	121.041	Dichaete - sequence-specific DNA binding - regulation of transcription from RNA polymerase II promoter - negative regulation of transcription from	105.7	AT02631p	100	gi|21429704
ab-tri_asb-38520	1.92358	1.99215e-10	1183.07	2285.39	ATP synthase F0 subunit 6	92.8	cytochrome c oxidase subunit III	100	gi|208612548
ab-tri_asb-5447	1.92654	0	161.638	312.792	mitochondrial NADH-ubiquinone oxidoreductase chain 2 - mitochondrial electron transport NADH to ubiquinone - mitochondrial inner membrane - integral	100	NADH dehydrogenase subunit 2	100	gi|8573374
ab-tri_asb-57168	1.92917	1.13012e-07	119.75	232.017	Creatine kinases	95.3	arginine kinase, isoform A	100	gi|24661336
ab-tri_asb-54592	1.92918	0	408.675	791.675	elongation factor 2	100	elongation factor 2	100	gi|289741535
ab-tri_asb-31711	1.93071	9.29668e-10	711.443	1379.29	salivary secreted protein	100	putative salivary secreted protein	100	gi|289740329
ab-tri_asb-5532	1.93158	1.65408e-06	106.445	206.533	40s ribosomal protein s10	103.3	FI14147p	90	gi|291490827
ab-tri_asb-9381	1.94004	7.12423e-06	98.1478	191.294	Elongation factor 1 beta/delta chain	99.5	elongation factor 1 beta/delta chain	100	gi|289741149
ab-tri_asb-55784	1.94232	9.48641e-11	252.581	492.659	F0F1-type ATP synthase alpha subunit	82.9	F0F1-type ATP synthase alpha subunit	100	gi|289742845
ab-tri_asb-55851	1.94299	9.48641e-11	229.304	447.415	ferritin heavy chain-like Glossina morsitans morsitans	100	ferritin heavy chain-like	100	gi|83944690
ab-tri_asb-27131	1.94396	1.89728e-11	306.234	597.89	60S ribosomal protein L13a	103	60s ribosomal protein L13a	100	gi|289743751
ab-tri_asb-20602	1.94693	0.00182225	71.4839	139.668	preprotein translocase gamma subunit	100	preprotein translocase gamma subunit	100	gi|289743107
ab-tri_asb-20465	1.94981	1.3281e-10	232.619	455.478	40S ribosomal protein S6	100	40S ribosomal protein S6 gi|83595301|gb|ABC25102.1| ribosomal protein S6	100	gi|122001611
ab-tri_asb-20616	1.95362	0.00106904	73.1492	143.546	NADH:ubiquinone oxidoreductase NDUFV1/51kDa subunit	97.9	NADH dehydrogenase flavoprotein 1 ubiquinone	100	gi|289743527
ab-tri_asb-54921	1.9551	9.48641e-11	253.411	497.402	40S ribosomal protein S16	64.5	40S ribosomal protein S16	100	gi|289743633
ab-tri_asb-50749	1.96025	2.48013e-07	110.498	217.443	Nucleoside diphosphate kinase	100	nucleoside diphosphate kinase	100	gi|289743463
ab-tri_asb-39842	1.9626	0	184.085	362.847	40S ribosomal protein S8	104	40S ribosomal protein S8	100	gi|289724712
ab-tri_asb-51792	1.96346	1.42296e-10	163.897	323.035	NADH dehydrogenase - mitochondrial respiratory chain complex I - mitochondrial electron transport NADH to ubiquinone	100	CG32230, isoform A	100	gi|24668874
ab-tri_asb-10340	1.96504	1.3945e-08	122.781	242.198	60S Ribosomal protein L13	100.9	60s Ribosomal protein L13	100	gi|289741643
ab-tri_asb-23203	1.96605	1.70755e-10	226.333	446.858	40S ribosomal protein S15	93.4	ribosomal protein S15, isoform B	99	gi|24654191
ab-tri_asb-17441	1.96736	1.42296e-10	143.731	283.918	Ribosomal protein L41	100	hypothetical protein DAPPUDRAFT_312612	30	gi|321476128
ab-tri_asb-16617	1.96791	5.97644e-10	136.845	270.376	translation initiation factor	100	putative translation initiation factor	100	gi|289743259
ab-tri_asb-41144	1.97183	7.77886e-10	134.584	266.525	NADH dehydrogenase subunit 3	98.3	NADH dehydrogenase subunit 3	100	gi|5835240
ab-tri_asb-55646	1.97246	0	311.618	617.309	Ribosomal protein RPL1/RPL2/RL4L4	98.3	ribosomal protein L4	100	gi|289739703
ab-tri_asb-54655	1.97887	0.024293	56.646	112.638	vacuolar H+-ATPase v1 sector subunit G	100	vacuolar H+-ATPase v1 sector subunit G	100	gi|289741529
ab-tri_asb-12599	1.98224	7.10058e-08	112.335	223.66	Cytochrome c oxidase subunit VIc	94.2	cyclope	100	gi|24581914
ab-tri_asb-23734	1.98326	1.3281e-10	196.641	391.731	60S ribosomal protein L9	104.4	60s ribosomal protein L9	100	gi|289742857
ab-tri_asb-20370	1.98408	0	407.515	811.997	Zinc transporter	91.8	Fe2+/Zn2+ regulated transporter	100	gi|289740897
ab-tri_asb-9652	1.98767	0.000488825	72.8127	145.365	Tumor differentially expressed (TDE) protein	106.8	membrane protein TMS1D	100	gi|289743223
ab-tri_asb-26029	1.9885	7.06738e-09	121.441	242.542	60S ribosomal protein L32	100	ribosomal protein L32, isoform C	92	gi|24651273
ab-tri_asb-24800	1.99327	0.000314349	74.0982	148.422	RNA polymerase II general transcription factor BTF3	95.6	RNA polymerase II protein ral transcription factor BTF3-related protein	100	gi|289742093
ab-tri_asb-7145	1.99567	2.18377e-08	115.287	230.992	heat shock protein cognate 3	100	heat shock protein cognate 3	100	gi|289743105
ab-tri_asb-50590	1.99603	1.94471e-09	125.547	251.604	Calmodulin	99.3	AT15141p	94	gi|254939725
ab-tri_asb-56730	2.00259	0.000122548	77.175	155.136	Fatty acid desaturase	100.9	fatty acyl-CoA desaturase	100	gi|289741493
ab-tri_asb-8583	2.00395	4.39837e-07	100.958	203.265	40S ribosomal protein S11	97.4	RH04493p	94	gi|238637978
ab-tri_asb-55791	2.0068	0	322.972	650.71	60S ribosomal protein L22	100	ribosomal protein L17	100	gi|289741183
ab-tri_asb-38875	2.01075	3.35819e-09	120.654	243.645	40S ribosomal protein S11 - biological_process - cellular_component - molecular_function	36.7	RE28480p	35	gi|238637972
ab-tri_asb-39863	2.01417	7.58913e-10	126.698	256.289	Ribosomal protein L35 - mitotic spindle organization - mitotic spindle elongation - ribosome - lipid particle - cytosolic large ribosomal subunit -	100	GH20886p	100	gi|254939745
ab-tri_asb-5972	2.01735	0.00231706	63.2344	128.208	mitochondrial electron transport cytochrome c to oxygen - mitochondrial respiratory chain complex IV - cytochrome-c oxidase	90.9	CG2249, isoform A	100	gi|24652290
ab-tri_asb-24332	2.0178	0	196.141	397.488	ribosomal protein S3	98.4	ribosomal protein S3	98	gi|289743349
ab-tri_asb-55887	2.02591	0	1875.58	3815.64	Cytochrome c oxidase subunit I	115.3	cytochrome c oxidase subunit I	100	gi|5835235
ab-tri_asb-34674	2.02869	0	142.644	290.542	60S ribosomal protein L26	100	ribosomal protein L26	100	gi|21357853
ab-tri_asb-34404	2.0298	4.5863e-07	97.0653	197.882	60S ribosomal protein L10A	77.5	60s ribosomal protein L10A	100	gi|289740205
ab-tri_asb-36962	2.03922	0.0311714	50.9212	104.198	Aconitase/homoaconitase (aconitase superfamily)	64.9	aconitase	99	gi|289742933
ab-tri_asb-57289	2.03964	0	468.211	958.954	Cytochrome b	99.5	cytochrome b	100	gi|289724781
ab-tri_asb-5819	2.04432	7.58913e-11	227.469	466.854	ribosomal protein L22	100	ribosomal protein L22	100	gi|289739691
ab-tri_asb-22861	2.04674	1.70755e-10	204.928	421.281	60S ribosomal protein L11	99.4	60s ribosomal protein L11	99	gi|289743631
ab-tri_asb-29929	2.04865	1.3281e-10	211.255	434.638	Synaptic vesicle transporter SVOP	100	CG8925, isoform A	83	gi|24647367
ab-tri_asb-886	2.04878	0.00520948	57.2565	117.859	NADH-ubiquinone oxidoreductase NUFS7/PSST/20 kDa subunit	100	NADH-ubiquinone oxidoreductase NUFS7/PSST/20 kDa subunit	100	gi|289741217
ab-tri_asb-11249	2.05583	0.00185374	60.7279	125.509	Thioredoxin/protein disulfide isomerase	96.8	CG9302	99	gi|24584105
ab-tri_asb-56016	2.05666	0.000595396	65.115	134.576	Oligomycin sensitivity-conferring protein - lipid particle - hydrogen ion transporting ATP synthase rotational mechanism - ATP synthesis coupled	69.8	mitochondrial F1F0-ATP synthase subunit OSCP/ATP5	95	gi|289740481
ab-tri_asb-54381	2.06636	1.65337e-06	87.248	181.019	NADH dehydrogenase subunits 2 5	100.5	NADH dehydrogenase subunit 5	99	gi|289724766
ab-tri_asb-15189	2.06681	0.0422124	47.8446	99.1933	NADH-ubiquinone oxidoreductase NDUFS3/30 kDa subunit	100	NADH-ubiquinone oxidoreductase NDUFS3/30kDa subunit	100	gi|289739713
ab-tri_asb-29598	2.06871	0	201.837	419.354	Unknown product		hypothetical protein ZK1010.5	23	gi|17557095
ab-tri_asb-2912	2.06886	0.000304809	66.6735	138.539	Pyridine nucleotide-disulphide oxidoreductase	96.6	dihydrolipoamide dehydrogenase	100	gi|289743359
ab-tri_asb-40043	2.0698	9.48641e-11	165.896	344.68	60s ribosomal protein L37	98.9	60s ribosomal protein L37	99	gi|289743433
ab-tri_asb-11105	2.08368	5.91108e-05	71.5522	149.676	Ornithine decarboxylase antizyme - cell differentiation - ornithine decarboxylase inhibitor	78.3	ornithine decarboxylase antizyme, isoform A	100	gi|24652895
ab-tri_asb-6315	2.08406	7.58913e-11	125.876	263.389	ribosomal protein S24	77.2	ribosomal protein S24	100	gi|289742033
ab-tri_asb-24025	2.08588	0.000123161	68.5967	143.555	GI20012	95.2	CG34423, isoform B	76	gi|281364079
ab-tri_asb-40195	2.08722	0	216.216	453.219	Ubiquitin/60s ribosomal protein L40 fusion	100	ribosomal protein L40	100	gi|17136570
ab-tri_asb-50897	2.08729	0	145.205	304.29	60s ribosomal protein L23	100.6	60s ribosomal protein L23	97	gi|289740439
ab-tri_asb-6029	2.0881	0	171.036	358.625	Glyceraldehyde 3-phosphate dehydrogenase	60	Glyceraldehyde-3-phosphate dehydrogenase; Short=GAPDH gi|64175015|gb|AAY41178.1|	100	gi|74950265
ab-tri_asb-9378	2.09073	0.0131983	50.5457	106.205	Unknown product		disease resistance RPP5 like protein	5	gi|2245047
ab-tri_asb-3055	2.09958	0.0289715	47.0983	99.3235	hoi-polloi - precatalytic spliceosome - nucleolus - ribosome biogenesis - nucleus - mRNA binding - peripheral nervous system development	100	hoi-polloi	100	gi|17864298
ab-tri_asb-24160	2.10381	0.00150978	57.7151	121.819	NADH:ubiquinone oxidoreductase NDUFS2/49 kDa subunit	96.6	NADH-ubiquinone oxidoreductase NDUFS2/49 kDa subunit	100	gi|289742785
ab-tri_asb-8433	2.10545	0.00186305	56.794	120.076	mitochondrial electron transport NADH to ubiquinone - NADH dehydrogenase - NADH dehydrogenase (ubiquinone) - mitochondrial respiratory chain	99.1	CG12400	99	gi|24581357
ab-tri_asb-31564	2.10783	0	273.973	579.784	60S ribosomal protein L7A	111.4	ribosomal protein L7A	100	gi|289742753
ab-tri_asb-55165	2.11111	0.000654144	60.1246	127.586	Troponin	93.3	troponin	100	gi|289743585
ab-tri_asb-34167	2.11267	4.74321e-11	213.404	452.889	60S ribosomal protein L7	100.8	60s ribosomal protein L7	100	gi|289739743
ab-tri_asb-12574	2.11616	4.80297e-08	94.4703	200.776	60S ribosomal protein L44	99	TA01007p	92	gi|241669024
ab-tri_asb-2555	2.11971	1.13904e-06	82.4938	175.677	60S ribosomal protein L14	99.2	putative receptor CCR1	100	gi|289740541
ab-tri_asb-38413	2.1258	4.74321e-11	141.183	301.428	ribosomal protein S25	100	ribosomal protein S25	100	gi|289724897
ab-tri_asb-8517	2.12681	4.83807e-10	110.202	235.308	Vacuolar H+-ATPase V1 sector subunit A	99.8	vacuolar H+-ATPase v1 sector subunit A	100	gi|289739633
ab-tri_asb-21226	2.13043	0	139.983	299.521	40S ribosomal protein S17	97.7	ribosomal protein S17	100	gi|17647889
ab-tri_asb-6010	2.13227	3.79991e-05	68.6977	147.035	NAD-dependent malate dehydrogenase	98.2	NAD-dependent malate dehydrogenase	100	gi|289739579
ab-tri_asb-56216	2.13668	0	327.861	703.402	NADH dehydrogenase subunit 4	99.1	NADH dehydrogenase subunit 4	100	gi|289724930
ab-tri_asb-24584	2.13748	0.00281918	52.9883	113.776	Unknown product		U88	93	gi|170595123
ab-tri_asb-7263	2.14004	0.00531207	50.6133	108.757	translocon-associated complex TRAP beta subunit	100	translocon-associated complex TRAP beta subunit	100	gi|289740131
ab-tri_asb-56541	2.14853	0	6318.27	13631.8	Unknown product		Tsetse thrombin inhibitor; Flags: Precursor gi|3929543|gb|AAC79986.1| tsetse	49	gi|74834603
ab-tri_asb-50658	2.14945	1.42296e-10	190.257	410.79	60s ribosomal protein L23	21.3	60s ribosomal protein L23	53	gi|289740439
ab-tri_asb-1731	2.15234	4.71034e-05	66.2064	143.044	emp24/gp25L/p24 family of membrane trafficking	95.2	CG11785	90	gi|116806726
ab-tri_asb-54650	2.15306	5.35034e-09	97.7596	211.446	lysosomal membrane - nucleobase transmembrane transporter - integral to membrane	102.7	LP21420p	98	gi|326633299
ab-tri_asb-27552	2.1769	0.000657424	55.2872	120.844	glutathione S-transferase	100	glutathione S-transferase	100	gi|289742551
ab-tri_asb-23910	2.17797	0	250.089	546.98	40S ribosomal protein SA (P40)/Laminin receptor 1	90.5	40S ribosomal protein SA	100	gi|289742825
ab-tri_asb-18430	2.17917	2.71691e-08	89.0665	194.977	Vacuolar H+-ATPase V1 sector subunit B	99	vacuolar H+-ATPase v1 sector subunit B	100	gi|289743715
ab-tri_asb-54896	2.19027	1.18871e-05	67.6615	148.839	chloride intracellular channel	100	chloride intracellular channel	100	gi|289739975
ab-tri_asb-10301	2.19179	7.58913e-11	133.711	294.313	ribosomal protein S27	100	ribosomal protein S27	100	gi|24649976
ab-tri_asb-55796	2.19292	0	338.315	744.975	ferritin light-chain Glossina morsitans morsitans	100	ferritin light-chain	100	gi|82408370
ab-tri_asb-8891	2.19528	0.00658075	46.4888	102.492	cytochrome c oxidase subunit Va COX6	100	CG8735	92	gi|19921826
ab-tri_asb-14542	2.19866	0.000106453	59.8147	132.001	Microtubule-binding protein (translationally controlled tumor protein)	103.5	microtubule-binding protein	100	gi|289741109
ab-tri_asb-15174	2.19938	1.89728e-10	128.641	284.058	ribosomal protein L5	100	ribosomal protein L5	100	gi|289742627
ab-tri_asb-20743	2.20309	0.00119392	51.5787	114.096	electron transport chain - mitochondrial respiratory chain complex I - NADH dehydrogenase (ubiquinone)	86.8	NADH-ubiquinone oxidoreductase NDUFS4/18 kDa subunit	100	gi|289741441
ab-tri_asb-36572	2.20359	0.0019349	50.0355	110.67	GABA receptor	106.3	CG7589	98	gi|45550641
ab-tri_asb-57902	2.20385	0	196.777	435.505	Polyadenylate-binding protein (RRM superfamily)	104.3	polyA-binding protein	100	gi|289742137
ab-tri_asb-4173	2.20502	0.00383108	47.7183	105.669	NADH:ubiquinone oxidoreductase NDUFA2/B8 subunit	100	AGAP003367-PA	100	gi|118785045
ab-tri_asb-6638	2.20638	0.00478872	46.8658	103.945	mitochondrial electron transport NADH to ubiquinone - NADH dehydrogenase - NADH dehydrogenase (ubiquinone) - mitochondrial respiratory chain	98	CG3621	98	gi|24639292
ab-tri_asb-14199	2.20701	5.69185e-11	122.45	271.381	60S ribosomal protein L14/L17/L23	97.2	ribosomal protein L23	97	gi|17647883
ab-tri_asb-10192	2.21825	0	142.213	316.807	Actin filament-coating protein tropomyosin	100	putative Tm2-PB	100	gi|289743323
ab-tri_asb-13188	2.21914	1.50694e-06	71.992	160.336	ribosomal protein L30	49.5	ribosomal protein L30	100	gi|289743393
ab-tri_asb-30120	2.21922	8.10612e-05	59.1672	131.859	Unknown product		Pb-fam-2 protein	22	gi|68068325
ab-tri_asb-9649	2.21948	1.16444e-06	72.7646	162.137	Asparaginase	93.1	asparaginase	100	gi|289741581
ab-tri_asb-19728	2.22128	0.00367954	46.8909	104.622	Mediator complex subunit 10 - transcription from RNA polymerase II promoter - protein binding - regulation of transcription from RNA polymerase II	100	mediator complex subunit 10	100	gi|281366312
ab-tri_asb-36899	2.22378	2.34314e-09	92.2797	206.105	60S ribosomal protein L28	92.3	GH04183p	58	gi|20976820
ab-tri_asb-54809	2.22638	0	218.638	488.855	Ubiquitin/40S ribosomal protein S27a fusion	100	ribosomal protein S27A	100	gi|17136574
ab-tri_asb-21865	2.22761	4.21481e-06	67.9482	152.05	Vacuolar H+-ATPase V1 sector subunit D	100	vacuolar H+-ATPase v1 sector subunit D	100	gi|289739793
ab-tri_asb-5162	2.228	1.3281e-10	99.789	223.278	Calmodulin	99.3	troponin C 73F	100	gi|289741915
ab-tri_asb-25008	2.23322	5.39682e-05	59.4404	133.362	Vacuolar H+-ATPase V1 sector subunit H	99.3	vacuolar H+-ATPase v1 sector subunit H	100	gi|289743579
ab-tri_asb-27529	2.23375	0	102.884	230.764	cytochrome c	77.7	cytochrome c	100	gi|289740721
ab-tri_asb-55561	2.23446	0.000149913	56.1904	126.104	Succinate dehydrogenase flavoprotein subunit	102.3	succinyl coenzyme A synthetase flavoprotein subunit	100	gi|289739599
ab-tri_asb-16418	2.23541	0.00120681	49.5663	111.36	NADH:ubiquinone oxidoreductase NDUFB6/B17 subunit	97.6	lethal (2) 35Di, isoform A	96	gi|19921400
ab-tri_asb-10847	2.2365	2.95832e-06	68.3425	153.499	translation initiation factor 5C Culex quinquefasciatus	100	eukaryotic initiation factor 5C	100	gi|289739629
ab-tri_asb-25229	2.23756	0	168.464	378.487	60S ribosomal protein L18A	100	60s ribosomal protein L18A	97	gi|289742709
ab-tri_asb-19088	2.23988	4.07916e-10	96.1451	216.171	Malate dehydrogenase	99	malate dehydrogenase	100	gi|289739561
ab-tri_asb-13148	2.24528	0.0106686	42.3233	95.3857	Glycine C-acetyltransferase/2-amino-3-ketobutyrate-CoA ligase	83.6	aminolevulinate synthase	92	gi|17137420
ab-tri_asb-7632	2.24795	0.00127608	48.7124	109.961	GTP-binding ADP-ribosylation factor Arf6 (dArf3)	98.8	CG11109, isoform B	100	gi|24668781
ab-tri_asb-30489	2.24858	1.17557e-06	70.2765	158.6	F0F1-type ATP synthase gamma subunit	99.3	F0F1-type ATP synthase gamma subunit	100	gi|289740613
ab-tri_asb-54275	2.25224	0.000116962	55.7538	126.164	Unknown product		conserved Plasmodium protein, unknown function	2	gi|124808580
ab-tri_asb-50281	2.2549	7.1888e-07	71.26	161.384	GL15579	100	CG7630	100	gi|21358513
ab-tri_asb-15627	2.25498	0.00070877	50.1258	113.405	Unknown product		KIAA1657 protein	74	gi|13359187
ab-tri_asb-5310	2.26202	0.0106031	41.5528	94.3294	Apoptosis-inducing factor 3	88.4	EG:22E5.5	88	gi|4165455
ab-tri_asb-25842	2.26756	5.69185e-11	126.386	287.874	60s ribosomal protein L6	63.1	60s ribosomal protein L6	100	gi|289740285
ab-tri_asb-39712	2.26921	0	198.651	452.775	40S ribosomal protein S3A	100	40S ribosomal protein S3A	100	gi|289742521
ab-tri_asb-9712	2.26994	1.42296e-10	195.179	444.88	40S ribosomal protein S19	100	ribosomal protein S19	100	gi|396531
ab-tri_asb-21818	2.26995	5.69185e-11	143.808	327.766	Ribosomal protein S18	100	FI09342p	91	gi|211938661
ab-tri_asb-5547	2.27184	0.0103638	41.0767	93.7529	GF16720	87.1	CG6688	76	gi|24649175
ab-tri_asb-31145	2.27548	0	224.254	512.342	Histone H4	100	histone 1, H4e	98	gi|119575948
ab-tri_asb-54370	2.27682	0	312.524	714.622	60s acidic ribosomal protein P1	100	60s acidic ribosomal protein P1	100	gi|289741499
ab-tri_asb-12439	2.27787	0	123.541	282.546	60S ribosomal protein L27	100	ribosomal protein L27	100	gi|24650124
ab-tri_asb-57936	2.27792	3.30412e-08	78.5939	179.893	Glutamate/leucine/phenylalanine/valine dehydrogenases	102.1	glutamate dehydrogenase	100	gi|289742585
ab-tri_asb-38067	2.27955	6.958e-06	62.4999	142.967	hypothetical secreted peptide precursor	96.2	hypothetical secreted peptide precursor	87	gi|289743791
ab-tri_asb-5399	2.28117	0.00989465	40.8156	93.4621	conserved secreted salivary protein	100	AGAP002087-PA	100	gi|158301234
ab-tri_asb-20921	2.2839	4.01285e-07	70.6759	162.058	60S ribosomal protein L36	100	ribosomal protein L36, isoform A	100	gi|17136318
ab-tri_asb-13173	2.29349	6.76381e-08	75.1899	173.093	Head-elevated expression protein	100	head-elevated expression protein	100	gi|289740667
ab-tri_asb-8999	2.29366	1.70755e-10	129.103	297.392	E3 ubiquitin ligase interacting with arginine methyltransferase	100	E3 ubiquitin ligase interacting with arginine methyltransferase	100	gi|289743447
ab-tri_asb-57154	2.29713	1.20288e-08	79.9035	184.405	Protein disulfide isomerase (prolyl 4-hydroxylase beta subunit)	101	disulfide isomerase	100	gi|289743047
ab-tri_asb-5408	2.29791	2.64652e-05	57.2783	132.157	Neoplastic transformation suppressor Pdcd4/MA-3 contains MA3 domain	57.5	programmed cell death 4a	100	gi|289739525
ab-tri_asb-3670	2.29848	0.000135059	52.5048	121.179	partial optokinetic response b - retina development in camera-type eye - photoreceptor cell maintenance - trans-Golgi network transport vesicle -	91.1	uncharacterized conserved protein	100	gi|289741089
ab-tri_asb-10660	2.30085	0.000824571	47.1222	108.806	Aspartyl-tRNA synthetase	100.1	asparaginyl-tRNA synthetase	100	gi|289740395
ab-tri_asb-6810	2.30547	4.29514e-06	62.0357	143.731	hypothetical secreted peptide precursor	94.1	hypothetical secreted peptide precursor	94	gi|289743909
ab-tri_asb-14236	2.30942	4.74321e-11	133.488	309.655	glutathione S-transferase	100	glutathione S-transferase	100	gi|289739747
ab-tri_asb-51623	2.31141	0	177.504	412.085	40S ribosomal protein S23	100	ribosomal protein S23	100	gi|22024141
ab-tri_asb-1086	2.31144	0.000679774	47.1332	109.354	Eukaryotic translation initiation factor 3 subunit A	103.3	eIF3-S10	100	gi|24643988
ab-tri_asb-56267	2.31158	0	380.8	883.959	acidic ribosomal protein	85.9	ribosomal protein P2	100	gi|4239711
ab-tri_asb-26992	2.31283	2.26551e-05	56.772	131.843	60S ribosomal protein L21	100	AT18503p	96	gi|40882583
ab-tri_asb-1130	2.31429	0.013611	38.45	89.2793	NADH:ubiquinone oxidoreductase NDUFV2/24 kD subunit	98.7	mitochondrial NADH-ubiquinone oxidoreductase 24 kDa subunit precursor	100	gi|289739805
ab-tri_asb-5986	2.31801	0.00010457	52.1388	121.23	SOK1 kinase belonging to the STE20/SPS1/GC kinase family	100.1	SOK1 kinase	100	gi|289741233
ab-tri_asb-56720	2.32064	3.55095e-07	68.1936	158.853	Vacuolar H+-ATPase V0 sector subunits c/c'	98	protein on ecdysone puffs, isoform C	100	gi|45553181
ab-tri_asb-39727	2.32685	1.99215e-10	174.334	407.322	40S ribosomal protein S2	21.7	40S ribosomal protein S2	22	gi|289742439
ab-tri_asb-5808	2.32767	0.00425481	41.1217	96.1286	S-adenosylhomocysteine hydrolase	99.7	adenosylhomocysteinase	100	gi|289739981
ab-tri_asb-10946	2.33333	0.000380953	47.5526	111.545	NADH:ubiquinone oxidoreductase NDUFA8/PGIV/19 kDa subunit	101.7	NADH-ubiquinone oxidoreductase NDUFA8/PGIV/19 kDa subunit	100	gi|289741539
ab-tri_asb-11305	2.33333	0.000998334	44.8858	105.258	Succinate dehydrogenase assembly factor 2-B mitochondrial - protein-FAD linkage - mitochondrial electron transport succinate to ubiquinone -	82.8	uncharacterized conserved protein	100	gi|289741397
ab-tri_asb-16695	2.33555	4.25245e-06	60.0746	140.906	ribosomal protein S28e Tribolium castaneum	100	similar to ribosomal protein S28e	100	gi|91094381
ab-tri_asb-6124	2.33881	1.89728e-10	169.914	399.149	40s ribosomal protein S26	100	40s ribosomal protein S26	100	gi|289743731
ab-tri_asb-9120	2.34004	0.000988577	44.5718	104.777	hypothetical conserved protein	100	hypothetical conserved protein	100	gi|289740881
ab-tri_asb-38526	2.34202	2.38035e-06	61.2688	144.052	ATP-dependent RNA helicase	65.9	ATP-dependent RNA helicase	99	gi|289742973
ab-tri_asb-2583	2.3467	0.00202613	42.3481	99.703	NADH:ubiquinone oxidoreductase NDUFA9/39kDa subunit	103.8	NADH-ubiquinone oxidoreductase NDUFA9/39kDa subunit	100	gi|289742341
ab-tri_asb-8594	2.34692	0	119.901	282.685	cytochrome c oxidase subunit VIb COX12	96.7	cytochrome c oxidase subunit VIb COX12	97	gi|289743317
ab-tri_asb-1950	2.35197	2.33282e-06	60.7105	143.262	Unknown product		conserved Plasmodium membrane protein, unknown function	15	gi|124512206
ab-tri_asb-54580	2.36127	8.76165e-08	69.0867	163.704	Succinate dehydrogenase Fe-S protein subunit	100.3	succinate dehydrogenase Fe-s protein subunit	100	gi|289742779
ab-tri_asb-4269	2.36172	0	118.319	280.694	transcription factor XBP-1	100	transcription factor XBP-1	100	gi|289743327
ab-tri_asb-54787	2.36188	0.0155496	36.1116	85.7021	Unknown product		hypothetical secreted protein	18	gi|289741827
ab-tri_asb-26148	2.36325	0	213.453	506.577	40S ribosomal protein S4	100	ribosomal protein S4, isoform A	100	gi|24663668
ab-tri_asb-28621	2.36601	5.3788e-09	76.3428	181.394	Sec61beta - negative regulation of autophagy - protein transporter - Sec61 translocon complex - SRP-dependent cotranslational protein targeting to	100	sec61 protein translocation complex beta subunit	100	gi|289742355
ab-tri_asb-31871	2.36613	1.07453e-06	61.9138	147.02	emp24/gp25L/p24 family of membrane trafficking	98.1	membrane trafficking protein	100	gi|289742513
ab-tri_asb-33001	2.36617	0.000298941	46.6037	110.689	Alkyl hydroperoxide reductase thiol specific antioxidant	97.7	peroxiredoxin 6005	100	gi|289742557
ab-tri_asb-18175	2.36621	2.84592e-11	109.308	259.681	Dihydrolipoamide succinyltransferase (2-oxoglutarate dehydrogenase E2 subunit)	106.1	dihydrolipoamide succinyltransferase	100	gi|289742901
ab-tri_asb-2400	2.36903	7.58913e-11	173.365	412.366	ubiquitin-like/40S ribosomal S30 fusion protein	100	ubiquitin-like/40S ribosomal S30 fusion protein	100	gi|289742151
ab-tri_asb-55996	2.37044	0	150.571	358.477	Unknown product		uridine phosphorylase	49	gi|289743775
ab-tri_asb-1229	2.37325	7.42047e-05	49.9573	119.169	NADH dehydrogenase (ubiquinone) - NADH dehydrogenase - mitochondrial respiratory chain complex I - mitochondrial electron transport NADH to	98.2	CG12859	98	gi|20130001
ab-tri_asb-14076	2.37425	0	132.48	315.985	Ribosomal L38e protein family	100	ribosomal protein L38	100	gi|116007488
ab-tri_asb-50926	2.3748	9.03998e-07	61.7654	147.307	GTP-binding protein SEC4 small G protein superfamily	93.7	Rab protein 5	100	gi|289743331
ab-tri_asb-9739	2.37657	1.29015e-09	79.1993	189.141	translocon-associated complex TRAP delta subunit	100	translocon-associated complex TRAP delta subunit	100	gi|289741067
ab-tri_asb-2184	2.37797	1.06248e-09	79.6961	190.429	Unknown product		histone-like DNA-binding protein	64	gi|345853156
ab-tri_asb-7016	2.37838	8.96136e-06	55.3675	132.278	VAMP-associated protein involved in inositol metabolism	81.1	CG33523, isoform A	92	gi|62471971
ab-tri_asb-24479	2.3787	0	232.388	555.169	60s ribosomal protein L18	100	60s ribosomal protein L18	100	gi|289740503
ab-tri_asb-54793	2.38082	0	319.468	763.723	40S ribosomal protein S2/30S ribosomal protein S5	89.6	40S ribosomal protein S2	84	gi|289742439
ab-tri_asb-21579	2.38713	1.04351e-10	88.3802	211.953	Alanine aminotransferase	100.4	glutamic pyruvate transaminase 2	100	gi|289739609
ab-tri_asb-8527	2.38957	0.0412928	32.5721	78.0429	translation initiation factor 5	100	translation initiation factor 5	100	gi|289739865
ab-tri_asb-15811	2.38995	7.8168e-09	73.4553	176.295	Histone 2A	95.4	histone H2A	100	gi|24585673
ab-tri_asb-8652	2.3908	0	130.199	312.696	Cytochrome c oxidase subunit IV/COX5b	103.5	cytochrome c oxidase subunit IV COX5b	100	gi|289743439
ab-tri_asb-30309	2.39176	0	220.328	529.221	40S ribosomal protein S7	100	ribosomal protein S7	100	gi|289742809
ab-tri_asb-15291	2.39564	0.0462518	32.0737	77.0926	kinase C inhibitor-like protein	100	kinase C inhibitor-like protein	100	gi|289741507
ab-tri_asb-56533	2.39899	0.0024731	39.4783	95.2442	Unknown product		conserved Plasmodium protein, unknown function	1	gi|296005486
ab-tri_asb-56481	2.39927	0	108.975	262.558	60s ribosomal protein L19	55.9	60s ribosomal protein L19	100	gi|289742279
ab-tri_asb-29639	2.4	0.00252938	39.3743	94.9672	Transcription factor containing NAC and TS-N	95.6	nascent polypeptide associated complex protein alpha subunit	100	gi|289741647
ab-tri_asb-13616	2.40271	0	154.343	372.454	40S ribosomal protein S15/S22	100	ribosomal protein S15Aa	100	gi|289742121
ab-tri_asb-9513	2.40781	2.46647e-10	81.6805	197.578	Nucleosome assembly protein NAP-1	95.8	nucleosome assembly protein 1	100	gi|289739883
ab-tri_asb-45273	2.41038	0.000698323	42.2665	102.371	RNA polymerase sigma factor	34.1	hypothetical conserved protein	100	gi|289739725
ab-tri_asb-44933	2.41159	1.89728e-11	99.9214	241.918	60s ribosomal protein L37	100	60s ribosomal protein L37	100	gi|289742087
ab-tri_asb-12263	2.41412	0.000630648	42.383	102.842	Ras family small GTPase	109	NF-kappa-B inhibitor-interacting Ras-like protein	100	gi|289742361
ab-tri_asb-1318	2.41741	2.80145e-06	56.181	136.402	Decondensation factor 31 - chromatin organization - chromatin - histone binding - nucleosome assembly	102.1	decondensation factor 31	100	gi|289743395
ab-tri_asb-22984	2.41834	0.0114916	34.8243	84.5864	lipid particle - ubiquinone binding - mitochondrial electron transport ubiquinol to cytochrome c - ubiquinol-cytochrome-c reductase - mitochondrial	100	CG7580, isoform A	100	gi|21355243
ab-tri_asb-22518	2.42134	0	274.024	666.249	Actin-related protein - Arp4p/Act3p	98.3	actin 57B	100	gi|289741367
ab-tri_asb-37840	2.42688	0	143.301	349.227	Ribosomal protein S4	69	ribosomal protein S9, isoform B	100	gi|24661715
ab-tri_asb-9738	2.42832	1.3281e-10	112.813	274.936	Myosin class II heavy chain	35.5	myosin heavy chain	96	gi|289742061
ab-tri_asb-37748	2.42924	5.69185e-11	107.203	261.426	60s ribosomal protein L39	100	ribosomal protein L39, putative	68	gi|241781184
ab-tri_asb-10917	2.42996	1.4492e-05	51.3415	125.194	GTPase Rab1/YPT1 small G protein superfamily	98.5	oligosaccharyltransferase 48kD subunit	100	gi|24640745
ab-tri_asb-8166	2.43085	0.00330276	37.502	91.6253	GF21271	101	CG12576, isoform A	100	gi|19920424
ab-tri_asb-17960	2.43255	0	111.002	271.061	Mitochondrial F1F0-ATP synthase subunit b/ATP4	101.2	ATP synthase subunit b	100	gi|289742953
ab-tri_asb-7583	2.43324	0.00455628	36.5956	89.4419	GG14145	100.9	CG10674	100	gi|24658162
ab-tri_asb-56911	2.43666	0.00369362	36.9735	90.5811	mitochondrial processing peptidase beta subunit	100	mitochondrial processing peptidase beta subunit	100	gi|289742983
ab-tri_asb-2217	2.4375	0.00217132	38.2749	93.7824	succinate dehydrogenase cytochrome b subunit	100	succinate dehydrogenase cytochrome b subunit	100	gi|289742765
ab-tri_asb-10430	2.43823	0.000357362	42.8008	104.861	Aminoglycoside phosphotransferase domain-containing protein 1 - kinase - cytoplasm	97	CG31751, isoform A	100	gi|24585008
ab-tri_asb-30387	2.44106	2.76879e-05	49.086	120.363	Unknown product		hypothetical protein	5	gi|68072479
ab-tri_asb-6001	2.44127	0.0326984	31.4206	77.0574	Mediator of RNA polymerase II transcription subunit 15	13.8	MIP10010p	77	gi|255708479
ab-tri_asb-13753	2.44356	1.5701e-05	50.3483	123.679	mitochondrial acyl carrier protein 1 - cofactor binding - phosphopantetheine binding - acyl carrier - fatty acid biosynthetic process -	100	mitochondrial acyl carrier protein 1	100	gi|289742993
ab-tri_asb-4772	2.44378	0	184.604	453.082	ribosomal protein L3	100	ribosomal protein L3	100	gi|289743297
ab-tri_asb-56126	2.4512	0	195.261	480.722	Chitin-binding domain type 2	108.1	glycoprotein	80	gi|289724540
ab-tri_asb-17267	2.45867	0	208.905	515.692	thioredoxin peroxidase 1 Glossina morsitans morsitans	100	putative thioredoxin peroxidase 1	100	gi|50897523
ab-tri_asb-22560	2.46244	2.38242e-07	59.7279	147.819	Vacuolar H+-ATPase V0 sector subunit c''	102.5	vacuolar H+-ATPase v0 sector subunit C	100	gi|289741807
ab-tri_asb-54424	2.4645	0.00943841	33.7134	83.5083	Ethanolamine kinase	59.5	RE62465p	97	gi|259089586
ab-tri_asb-3724	2.47185	0.00200947	37.2597	92.3927	Synaptic vesicle transporter SVOP	83	MIP13952p	66	gi|284427153
ab-tri_asb-11944	2.47336	1.72678e-05	48.692	120.92	Uncharacterized conserved protein Lama	101.9	lamina ancestor	100	gi|289740209
ab-tri_asb-16475	2.47598	0	205.661	511.393	ribosomal protein L35A	96.1	ribosomal protein L35A	96	gi|289742173
ab-tri_asb-56265	2.47682	0.0357051	30.182	75.0028	ubiquitin regulatory protein UBXD2	100	ubiquitin regulatory protein UBXD2	100	gi|289741945
ab-tri_asb-5056	2.47731	3.24056e-08	63.7774	158.621	Ubiquinol cytochrome c reductase subunit QCR2	100.2	ubiquinol cytochrome c reductase subunit QCR2	100	gi|289741745
ab-tri_asb-4874	2.47887	0.000200797	42.5203	105.823	vig2 - regulation of chromatin silencing - polytene chromosome puff - nucleus - polytene chromosome chromocenter - histone H3-K9 methylation -	100	serpine 1	100	gi|289742527
ab-tri_asb-27846	2.48034	0.00358678	35.4979	88.5089	40S ribosomal protein S2	98	MAN1, isoform B	98	gi|20130339
ab-tri_asb-34859	2.48113	0.0173287	31.7551	79.0863	translocase of outer mitochondrial membrane complex subunit TOM20	100	translocase of outer mitochondrial membrane complex subunit TOM20	100	gi|289742783
ab-tri_asb-12779	2.48214	3.79456e-11	134.073	334.287	hypothetical conserved protein	100	hypothetical conserved protein	100	gi|289740979
ab-tri_asb-44909	2.48562	0.0201711	31.2533	77.9849	Uncharacterized protein - heart trabecula formation - ventricular cardiac muscle cell development - atrial cardiac muscle cell development - metal	96.4	adaptor protein enigma	100	gi|289739963
ab-tri_asb-27573	2.48677	5.00181e-07	56.5724	141.256	Translocon-associated complex TRAP alpha subunit	110.7	translocon-associated complex TRAP alpha subunit	100	gi|289742659
ab-tri_asb-14591	2.49541	0.00983306	32.5853	81.7525	copper transporter 1A	108.2	high-affinity copper uptake protein	100	gi|157135472
ab-tri_asb-26741	2.50267	0.00120776	37.343	93.7793	Secretory carrier membrane protein	108.3	secretory carrier membrane protein	100	gi|289740779
ab-tri_asb-10093	2.5045	0.00674011	33.275	83.6079	Translation initiation factor eIF3 p35 subunit	100.8	translation initiation factor EIF3 p35 subunit	100	gi|289739897
ab-tri_asb-27855	2.5046	5.69185e-11	108.615	273.056	ATP synthase subunit d - microtubule associated complex - lipid particle - ATP synthesis coupled proton transport - mitochondrial	98.3	mitochondrial F1F0-ATP synthase subunit D/ATP7	100	gi|289740697
ab-tri_asb-17587	2.50586	3.3008e-06	51.0521	128.54	lateral inhibition - lipid particle - mitochondrial proton-transporting ATP synthase complex coupling factor F(o) - proton transport -	100	FI07616p	99	gi|201065985
ab-tri_asb-21190	2.50625	0.0114791	31.9401	80.4117	Cytochrome c1	94.8	cytochrome C1	100	gi|289741561
ab-tri_asb-23445	2.50701	0.000113521	42.7576	107.524	uncharacterized conserved protein	100	uncharacterized conserved protein	100	gi|289739701
ab-tri_asb-38558	2.51174	8.26456e-08	59.4537	149.979	Myosin class I heavy chain	66	myosin heavy chain, isoform K	84	gi|24584712
ab-tri_asb-15248	2.52278	7.58913e-11	78.8008	199.724	40S ribosomal protein S13	100	ribosomal protein S13, isoform A	100	gi|17136832
ab-tri_asb-52310	2.53055	2.06804e-09	66.9116	170.126	Myosin class II heavy chain	45.2	paramyosin, isoform A	100	gi|24661112
ab-tri_asb-9982	2.53412	0	212.096	539.59	ATP-dependent RNA helicase	80.1	eukaryotic initiation factor 4a	100	gi|289742393
ab-tri_asb-26908	2.53488	2.35187e-07	55.765	142.032	Mitochondrial F1F0-ATP synthase subunit delta/ATP16	97.4	mitochondrial F1F0-ATP synthase subunit delta/ATP16	100	gi|289740631
ab-tri_asb-11437	2.53846	0.00340135	33.7114	85.9312	translation-associated GTPase	100.5	putative GTp-binding protein	100	gi|289740165
ab-tri_asb-56386	2.53981	0	15596.7	39778.4	Glossina morsitans morsitans 16S ribosomal RNA gene mitochondrial gene for mitochondrial RNA partial sequence	22.5	hypothetical protein BSPA14S_D0022	94	gi|224985579
ab-tri_asb-22912	2.54242	0.000339825	38.7883	99.0755	Membrane protein involved in organellar division	101.3	membrane protein	100	gi|289742463
ab-tri_asb-2560	2.54273	4.88812e-05	43.2406	110.373	Predicted sugar transporter	98.4	putative sugar transporter	100	gi|289739849
ab-tri_asb-34307	2.54667	7.98661e-07	52.4097	133.97	NADH dehydrogenase ubiquinone 1 beta subcomplex subunit 2 mitochondrial - respiratory chain - electron transport chain - membrane - transport -	43.5	AGAP002630-PA	67	gi|347968230
ab-tri_asb-31744	2.54861	0.0273731	28.7695	73.5514	CG5027	97.6	CG5027	98	gi|28574565
ab-tri_asb-2026	2.54872	0.000294004	38.8695	99.6078	Ca2+/calmodulin-dependent protein phosphatase	87.8	Ca2+/calmodulin-dependent protein phosphatase	88	gi|289740981
ab-tri_asb-12737	2.55195	0	76.8203	196.92	40S ribosomal protein S12	102.2	AT27448p	62	gi|21064169
ab-tri_asb-15795	2.55569	1.13837e-10	85.1634	218.413	cargo transport protein EMP24 (p24 protein family)	100	putative cargo transport protein EMp24	100	gi|289740147
ab-tri_asb-36956	2.55596	0	108.769	279.205	Calreticulin	100	calreticulin	100	gi|289740099
ab-tri_asb-14824	2.5576	2.39247e-08	59.7349	153.52	hypothetical conserved protein	100	CG30415, isoform A	100	gi|24659379
ab-tri_asb-2497	2.5581	9.30617e-08	56.7111	145.566	Adenylate/guanylate cyclase	67.9	adenylyl cyclase 76E	97	gi|3694982
ab-tri_asb-16435	2.55957	0.03945	27.6582	71.0738	FK506-binding protein 1 - microtubule associated complex - juvenile hormone mediated signaling pathway - protein binding - juvenile hormone response	111.4	FKBP-type peptidyl-prolyl cis-trans isomerase	100	gi|289743335
ab-tri_asb-7565	2.56369	0.00059359	36.7793	94.7833	26S proteasome regulatory complex subunit RPN6/PSMD11	99.2	26S proteasome regulatory complex subunit RPN6/PSMD11	100	gi|289739813
ab-tri_asb-3264	2.56731	0	93.4058	240.794	levy - microsome - enzyme regulator - determination of adult lifespan - lipid particle - mitochondrial electron transport cytochrome c to oxygen -	99	levy	99	gi|20130301
ab-tri_asb-27664	2.5694	9.36309e-08	56.0672	144.723	lipid particle - ATP synthesis coupled proton transport - proton transport - mitochondrial proton-transporting ATP synthase complex coupling factor	92.5	mitochondrial F1F0-ATP synthase subunit E	100	gi|289743623
ab-tri_asb-12740	2.57187	0.00351625	32.6629	84.2884	GI19985	95.8	CG34439, isoform B	63	gi|161077031
ab-tri_asb-3225	2.58182	1.13837e-10	71.3649	185.024	Peroxiredoxin 5 - cell redox homeostasis - determination of adult lifespan - negative regulation of apoptotic process - cytosol - mitochondrion -	100	putative peroxiredoxin	100	gi|50897517
ab-tri_asb-29877	2.5834	1.70755e-10	126.221	327.443	lethal (2) 06225 - lipid particle - ATP synthesis coupled proton transport - proton transport - mitochondrial proton-transporting ATP synthase	100	mitochondrial F1F0-ATP synthase subunit G/ATP20	100	gi|289743187
ab-tri_asb-19788	2.58427	0.0470709	26.6907	69.1348	transmembrane transporter - integral to membrane - transmembrane transport	49.5	CG8008, isoform B	42	gi|221330082
ab-tri_asb-8121	2.58857	3.2453e-07	52.3971	136.232	Fumarase	98.1	fumarase	100	gi|289743205
ab-tri_asb-14424	2.59218	9.48641e-11	71.407	186.01	hypothetical secreted peptide precursor	100	hypothetical secreted peptide precursor	100	gi|289743779
ab-tri_asb-15967	2.59486	5.69185e-11	69.9563	182.318	Ubiquinol-cytochrome C reductase complex 11 kDa protein - mitochondrial electron transport ubiquinol to cytochrome c - ubiquinol-cytochrome-c	96.4	RH21839p	88	gi|284011076
ab-tri_asb-32321	2.59582	0.0162866	28.6544	74.6825	succinate dehydrogenase ubiquinone cytochrome b small subunit mitochondrial	96.1	succinate dehydrogenase membrane anchor subunit	100	gi|289742231
ab-tri_asb-4189	2.60112	0.000612946	35.5325	92.7851	Delta-1-pyrroline-5-carboxylate dehydrogenase	81.4	CG7145, isoform A	97	gi|24668413
ab-tri_asb-55653	2.60438	4.45861e-10	482.746	1262.59	Elongation factor 1 alpha	73.4	translation elongation factor EF-1 alpha/tu	100	gi|289741277
ab-tri_asb-15552	2.60741	0.0315441	26.9661	70.5174	NADH:ubiquinone oxidoreductase NDUFB5/SGDH subunit	99.4	NADH-ubiquinone oxidoreductase NDUFB5/SGDH subunit	100	gi|289741365
ab-tri_asb-18476	2.60772	0.00457222	31.0369	81.2503	GK22195	94.6	CG5532	92	gi|19922836
ab-tri_asb-11590	2.60949	0.0255086	27.3052	71.6592	Threonyl-tRNA synthetase	81.6	Threonyl-tRNA synthetase, isoform A	94	gi|24583839
ab-tri_asb-10297	2.62178	4.74321e-11	116.361	306.308	Actin filament-coating protein tropomyosin	98.5	actin filament-coating protein tropomyosin	100	gi|289741483
ab-tri_asb-45822	2.62366	0.000205685	37.1489	97.8494	Unknown product		hypothetical protein	6	gi|83315800
ab-tri_asb-4770	2.62784	0.000498745	35.1372	92.7083	Pyruvate kinase	101	pyruvate kinase	100	gi|289740267
ab-tri_asb-4983	2.63883	5.43919e-06	44.2425	117.106	Germ-line stem cell division protein Hiwi/Piwi; negative developmental regulator	109.1	RE04347p	100	gi|28317062
ab-tri_asb-54828	2.63985	0	109.158	289.438	Myosin regulatory light chain EF-Hand protein superfamily	101.7	myosin light chain 2	100	gi|289739965
ab-tri_asb-13088	2.6408	0.00049948	34.72	92.1089	NADH:ubiquinone oxidoreductase NDUFB8/ASHI subunit	94.6	RE10478p	94	gi|262051029
ab-tri_asb-50900	2.64469	0.0178419	27.211	72.3079	Myosin class VI heavy chain	22.2	myosin heavy chain, isoform G	17	gi|24584694
ab-tri_asb-9033	2.64691	6.62089e-05	38.7211	102.945	yorkie - stem cell proliferation - cell competition in a multicellular organism - regulation of growth - morphogenesis of an epithelial sheet -	89.9	GG19955	96	gi|194886073
ab-tri_asb-8140	2.64744	0.00259452	31.1766	82.7932	chloride channel-c isoform C	100.7	chloride channel-c, isoform C	100	gi|320545940
ab-tri_asb-21752	2.65394	4.63384e-05	39.1828	104.54	Thioredoxin/protein disulfide isomerase	104	thioredoxin/protein disulfide isomerase	100	gi|289739905
ab-tri_asb-26704	2.6553	0.0245513	26.3126	70.2721	Predicted ATPase nucleotide-binding	102	putative ATpase	100	gi|289739705
ab-tri_asb-827	2.66137	4.93293e-10	62.7849	167.763	DNA replication factor/protein phosphatase inhibitor SET/SPR-2	92.6	DNA replication factor/protein phosphatase inhibitor SET/SPR-2	100	gi|289741657
ab-tri_asb-23846	2.66458	0.00146737	31.827	85.1785	26S proteasome regulatory complex ATPase RPT2	84.5	26S proteasome regulatory complex ATPase RPT6	100	gi|289743503
ab-tri_asb-19696	2.6652	1.95202e-06	45.2578	121.222	CDGSH iron-sulfur domain-containing protein 2 homolog	98.5	CG1458	95	gi|21358227
ab-tri_asb-1093	2.67259	3.24382e-05	39.359	105.49	Serine/threonine specific protein phosphatase involved in cell cycle control PP2A-related	98.6	serine/threonine protein phosphatase 2A catalytic subunit	100	gi|289743521
ab-tri_asb-1971	2.67338	1.89728e-10	94.1354	252.583	Bax-mediated apoptosis inhibitor TEGT/BI-1	100.4	bax-mediated apoptosis inhibitor TEGT/BI-1	100	gi|289743199
ab-tri_asb-55556	2.67481	3.52895e-08	53.1062	142.579	Diphthamide biosynthesis protein	96	diphthamide biosynthesis protein	100	gi|289740007
ab-tri_asb-1634	2.67611	0.0455087	24.6332	66.2384	small EDRK-rich protein H4F5	100	small EDRK-rich protein H4F5	100	gi|289740655
ab-tri_asb-19997	2.67687	0.00431427	29.3527	78.9033	Predicted transporter (major facilitator superfamily)	99.4	sugar transporter 1	98	gi|17647965
ab-tri_asb-10695	2.6849	4.35191e-05	38.3574	103.35	translation initiation factor 3 subunit f	100	translation initiation factor 3 subunit f	100	gi|289740203
ab-tri_asb-5074	2.69005	2.21229e-06	44.0632	119.177	Cytochrome b5	101.4	cytochrome b5	94	gi|158420737
ab-tri_asb-19326	2.69427	1.89728e-10	328.986	890.145	Microtubule-associated anchor protein involved in autophagy and membrane trafficking	100	gamma-aminobutyric acid receptor associated protein	100	gi|289739951
ab-tri_asb-2523	2.7007	0.00532656	28.2969	76.8198	aluminum tubes isoform G	109.2	aluminum tubes, isoform G	99	gi|21358555
ab-tri_asb-11385	2.70196	0.0230199	25.4525	69.0021	short stop - growth cone - axon midline choice point recognition - protein binding - astral microtubule - calcium ion binding - cell cycle arrest	2.8	short stop, isoform Q	5	gi|281363337
ab-tri_asb-56011	2.70505	1.15715e-07	49.3552	134.146	uncharacterized conserved secreted glycine-rich protein	77.5	uncharacterized conserved secreted glycine-rich protein	78	gi|289741465
ab-tri_asb-10187	2.71429	0	77.551	211.39	molecular chaperone	100	molecular chaperone	100	gi|289739821
ab-tri_asb-32405	2.71477	0.00218756	29.7113	81.0387	uncharacterized conserved protein	100	uncharacterized conserved protein	100	gi|289739499
ab-tri_asb-24845	2.71563	0.000699196	31.9536	87.1205	Transcription factor MBF1	100.7	transcription factor MBF1	100	gi|289741979
ab-tri_asb-56249	2.7173	0.0494546	23.6416	64.4967	Unknown product		odorant receptor 94	13	gi|299522752
ab-tri_asb-51695	2.7192	0.00015006	34.8589	95.0745	Cobyrinic acid ac-diamide synthase	101.4	CG9752	100	gi|24656903
ab-tri_asb-9203	2.71986	0.0046831	28.1256	76.8844	Metalloexopeptidases	100	metalloexopeptidases	100	gi|289743385
ab-tri_asb-25009	2.72359	0	174.775	477.849	G protein beta subunit-like protein	100.3	receptor of activated protein kinase C1	100	gi|289741695
ab-tri_asb-4781	2.72421	7.58913e-11	100.616	275.191	Mitogen-activated protein kinase (MAPK) kinase MKK4	91.9	mitogen-activated protein kinase kinase MKK3/MKK6	100	gi|289739559
ab-tri_asb-25812	2.72923	0	64.8699	177.813	selenoprotein G	100	selenoprotein G	100	gi|289739733
ab-tri_asb-10208	2.73004	0.0111542	26.2096	71.9681	Translation initiation factor 4F cap-binding subunit (eIF-4E)	99	eukaryotic initiation factor 4E, isoform B	100	gi|17864468
ab-tri_asb-56801	2.7309	0.00152424	30.0151	82.3758	glycosylphosphatidylinositol-specific phospholipase C	100	glycosylphosphatidylinositol-specific phospholipase C	100	gi|289741511
ab-tri_asb-53397	2.73628	0	169.096	464.747	Actin-related protein - Arp4p/Act3p	98.3	actin 87E	100	gi|289741933
ab-tri_asb-49393	2.73701	6.64049e-11	61.4524	168.968	muscle LIM protein at 84B	12	muscle LIM protein at 84B	87	gi|289742311
ab-tri_asb-38617	2.73789	0.000102437	35.0257	96.2607	Unknown product		CG12643	29	gi|24640984
ab-tri_asb-55622	2.74141	0	171.303	471.687	14-3-3 homologues	98.3	14-3-3zeta, isoform C	100	gi|45551063
ab-tri_asb-6026	2.7417	0.00641662	27.0319	74.4094	COP9 signalosome subunit CSN8	96.4	COP9 complex homolog subunit 8	99	gi|78742340
ab-tri_asb-29733	2.74277	0	65.5575	180.623	NADH dehydrogenase - mitochondrial electron transport NADH to ubiquinone - NADH dehydrogenase (ubiquinone) - mitochondrial respiratory chain	99.1	CG7712	99	gi|19922002
ab-tri_asb-8093	2.7437	0.0358291	23.7243	65.4777	Palmitoyl protein thioesterase	99.6	Palmitoyl-protein thioesterase 2	93	gi|20129455
ab-tri_asb-6196	2.74453	0.00530024	27.3628	75.3109	Eukaryotic translation initiation factor 3 subunit K	100	CG10306	100	gi|19922704
ab-tri_asb-1622	2.74468	0.000293233	32.8116	90.4921	Oligosaccharyltransferase delta subunit (ribophorin II)	98.6	oligosaccharyltransferase delta subunit	100	gi|289742023
ab-tri_asb-37717	2.75235	0.000446376	31.7886	87.9754	GK25496	105.2	CG32278	93	gi|24656529
ab-tri_asb-4292	2.75458	0.00496552	27.2323	75.3246	Chaperone activity of bc1 complex-like mitochondrial	68.2	ABC 1 protein	100	gi|289740713
ab-tri_asb-17289	2.76	0.00110464	29.9433	82.9735	NADH:ubiquinone oxidoreductase NDUFA10/42kDa subunit	99.7	NADH-ubiquinone oxidoreductase NDUFA10/42kDa subunit	100	gi|289739929
ab-tri_asb-13754	2.76023	0.000118146	34.0832	94.6415	mitochondrial acyl carrier protein 1 - cofactor binding - phosphopantetheine binding - acyl carrier - fatty acid biosynthetic process -	100.6	mitochondrial acyl carrier protein 1	100	gi|289742993
ab-tri_asb-9745	2.76331	1.82424e-08	50.6437	140.402	Predicted E3 ubiquitin ligase	89.5	transcription regulator	100	gi|83595295
ab-tri_asb-719	2.76486	2.4888e-05	36.886	102.559	SCF ubiquitin ligase Skp1 component	101.2	SCF ubiquitin ligase skp1 component	100	gi|289740495
ab-tri_asb-7103	2.76608	0.000108452	34.0938	94.7854	mitochondrial electron transport NADH to ubiquinone - NADH dehydrogenase - mitochondrial respiratory chain complex I	93.5	hypothetical conserved protein	100	gi|289741421
ab-tri_asb-26269	2.7855	0	167.931	469.733	60s ribosomal protein L15	100	60s ribosomal protein L15	100	gi|289741737
ab-tri_asb-51699	2.78853	5.69185e-11	83.4918	233.86	gamma-subunitmethylmalonyl-CoA decarboxylase Aedes aegypti	98	uncharacterized conserved protein	91	gi|289743309
ab-tri_asb-8193	2.78864	0.000302714	31.6118	88.5401	Transmembrane protein	103.7	CG3702	97	gi|19920668
ab-tri_asb-5295	2.78893	0	97.3467	272.816	ATPase membrane sector associated protein	103	ATPase membrane sector associated protein	100	gi|289743361
ab-tri_asb-7217	2.79703	0	100.811	283.131	Uncharacterized protein - inner ear receptor cell differentiation - equilibrioception - sensory perception of light stimulus - photoreceptor cell	111	sans ortholog, isoform A	100	gi|20129939
ab-tri_asb-2913	2.79842	0.00890851	25.2739	70.9855	Unknown product		chloroquine resistance marker protein	3	gi|82705569
ab-tri_asb-20600	2.8	0.000167185	32.4516	91.1873	26S proteasome regulatory complex subunit RPN10/PSMD4	99.6	26S proteasome regulatory complex subunit RPN10/PSMD4	100	gi|289724687
ab-tri_asb-57932	2.80176	0.0362175	22.6608	63.707	Predicted ribosomal RNA adenine dimethylase	100.6	mitochondrial transcription factor	100	gi|289739481
ab-tri_asb-31041	2.80176	0.0362175	22.6427	63.7748	GK17428	82.5	MIP22064p	68	gi|295293295
ab-tri_asb-13997	2.80658	0.0141861	24.2478	68.3022	Protein FAM13A - regulation of small GTPase mediated signal transduction - small GTPase mediated signal transduction - signal transduction - cytosol	35.6	CG6424, isoform A	100	gi|24654536
ab-tri_asb-11558	2.80769	7.33348e-05	33.7281	95.054	Hsc/Hsp70-interacting protein related - heat shock protein binding - protein folding	107.9	Hsp70-interacting protein	100	gi|289739571
ab-tri_asb-57260	2.81837	1.41158e-08	48.8536	138.351	muscle LIM protein at 84B	60	muscle LIM protein at 84B	100	gi|289742311
ab-tri_asb-23704	2.82609	3.79301e-05	34.4297	97.7265	Mitochondrial phosphate carrier protein	101	mitochondrial phosphate carrier protein	100	gi|289742943
ab-tri_asb-4384	2.82943	0.000475451	29.8508	84.7583	microsomal glutathione S-transferase-like protein	100	microsomal glutathione S-transferase-like protein	100	gi|289740323
ab-tri_asb-2608	2.82946	0.00477444	25.7524	73.1623	Unknown product		hypothetical protein	14	gi|83286577
ab-tri_asb-5636	2.83459	0.00286595	26.5781	75.5173	Membrane component of ER protein translocation complex	104.8	translocation protein 1	100	gi|289739611
ab-tri_asb-40782	2.8367	1.04351e-10	59.2577	168.81	NADH dehydrogenase - mitochondrial electron transport NADH to ubiquinone - mitochondrial respiratory chain complex I - NADH dehydrogenase	97.9	CG9306	97	gi|19921244
ab-tri_asb-15508	2.84259	0.0453264	21.5515	61.53	optic atrophy 1 (human) - membrane - mitochondrion - apoptotic process - integral to membrane - nucleotide binding - mitochondrial inner membrane	93.1	SD22917p	95	gi|323301214
ab-tri_asb-8585	2.84267	5.44313e-06	37.3788	106.851	mitochondrial respiratory chain complex I - NADH dehydrogenase - mitochondrial electron transport NADH to ubiquinone	100	CG11455, isoform A	100	gi|24580572
ab-tri_asb-4854	2.8483	9.49691e-05	32.2001	92.1581	Myelodysplasia-myeloid leukemia factor 1-interacting protein	100.5	myelodysplasia/myeloid leukemia factor	100	gi|289739665
ab-tri_asb-26746	2.84928	2.68257e-05	34.3839	98.5287	Rho GDP-dissociation inhibitor	95	cyclophilin type peptidyl-prolyl cis-trans isomerase	100	gi|289740535
ab-tri_asb-30204	2.85347	1.3281e-10	66.0413	189.341	tan - cytosol - visual perception - histamine biosynthetic process - cuticle pigmentation - beta-alanyl-histamine hydrolase - dopamine biosynthetic	98.7	tan	98	gi|24640775
ab-tri_asb-35159	2.85762	0	59.5833	170.914	secreted phosphatidylethanolamine binding protein	100	secreted phosphatidylethanolamine binding protein	100	gi|289742257
ab-tri_asb-27314	2.86472	2.27674e-10	54.5748	157.033	Seryl-tRNA synthetase cytoplasmic - ligase - gene expression - tRNA processing - seryl-tRNA aminoacylation - tRNA aminoacylation for protein	97.8	seryl-tRNA synthetase	100	gi|289743367
ab-tri_asb-10471	2.86888	0	69.215	199.509	RAB7 member RAS oncogene family - nucleotide binding - protein transport - small GTPase mediated signal transduction - GTP binding	100.9	Ras-related protein Rab-7	100	gi|289743677
ab-tri_asb-17569	2.87949	1.25397e-06	38.8901	112.584	Casein kinase (serine/threonine/tyrosine protein kinase)	99.3	casein kinase 1 alpha 1	100	gi|289743743
ab-tri_asb-2195	2.88393	0.0190795	22.3291	64.7341	nucleolar GTP-binding protein	100	putative nucleolar GTP-binding protein	100	gi|289741765
ab-tri_asb-54889	2.8941	0	180.945	525.786	Probable cytochrome P450 556A1	13	super cysteine rich protein	98	gi|1480863
ab-tri_asb-20474	2.8971	0	106.685	310.321	Mn superoxide dismutase 2	100	Mn superoxide dismutase 2	100	gi|289740197
ab-tri_asb-31039	2.91102	0.00709618	23.5298	68.8865	mitochondrial ribosomal protein S24 - mitochondrial large ribosomal subunit - RNA binding - structural constituent of ribosome - mitochondrial small	87.8	FI17103p1	81	gi|358030387
ab-tri_asb-7986	2.91304	0.0398545	20.6217	60.4428	Unknown product		U88	88	gi|170595123
ab-tri_asb-52283	2.917	0.00239525	25.2518	73.9168	Unknown product		conserved Plasmodium membrane protein, unknown function	66	gi|124505233
ab-tri_asb-33342	2.92269	3.11799e-07	40.0489	117.426	Selenophosphate synthetase	99.3	selenophosphate synthetase	100	gi|289743185
ab-tri_asb-29815	2.92381	5.29307e-05	31.402	92.2455	Positive cofactor 2 (PC2) subunit of a multiprotein coactivator of RNA polymerase II	25.4	hypothetical protein	85	gi|82594248
ab-tri_asb-12277	2.92437	4.21994e-06	35.6417	104.66	Nuclear envelope protein lamin intermediate filament superfamily	107.6	lamin C	100	gi|24653664
ab-tri_asb-3270	2.92544	0.00991809	22.7245	66.8142	ubiquitin regulatory protein	100	putative ubiquitin regulatory protein	100	gi|289724631
ab-tri_asb-9674	2.9269	9.98964e-06	34.1369	100.316	Unknown product		predicted protein	87	gi|297842439
ab-tri_asb-28563	2.93173	0.00259087	24.8017	73.1243	alpha 2-macroglobulin receptor-associated protein	100	alpha 2-macroglobulin receptor-associated protein	100	gi|289742149
ab-tri_asb-2587	2.94097	0.000216048	28.7756	84.8436	Growth arrest and DNA-damage-inducible protein-interacting protein 1	94.4	uncharacterized conserved protein	100	gi|289743019
ab-tri_asb-22399	2.94253	0.001103	26.0871	76.9142	Unknown product		hypothetical protein AaeL_AAEL000791	87	gi|157110217
ab-tri_asb-44919	2.94714	1.04351e-10	92.4603	273.787	myosin alkali light chain 1	100	myosin alkali light chain 1	100	gi|289742891
ab-tri_asb-2579	2.95745	0.0046447	23.4444	69.633	mRNA splicing factor ATP-dependent RNA helicase	78.9	lethal (1) G0007, isoform A	100	gi|18859729
ab-tri_asb-30822	2.96602	0.02603	20.5485	61.1811	GTPase Rab4 small G protein superfamily	100	Rab protein 14	100	gi|289740227
ab-tri_asb-9747	2.96791	1.61269e-10	96.4284	287.328	inhibitor of apoptosis 1 protein	100	inhibitor of apoptosis 1 protein	100	gi|289740017
ab-tri_asb-25390	2.96951	1.25296e-05	32.7325	97.6169	26S proteasome regulatory complex subunit RPN8/PSMD7	103.5	26S proteasome regulatory complex subunit RPN8/PSMD7	100	gi|289740159
ab-tri_asb-19948	2.97174	0	81.2463	242.384	Cu2+/Zn2+ superoxide dismutase SOD1	100	Cu2+/Zn2+ superoxide dismutase SOD1	100	gi|289743219
ab-tri_asb-1378	2.98477	0.0387831	19.6241	58.9315	Unknown product		hypothetical protein	11	gi|68076177
ab-tri_asb-1550	2.98582	0	56.2909	168.715	Calmodulin	97.3	troponin C 47D	100	gi|289742389
ab-tri_asb-14593	2.98985	0.0370802	19.6448	59.0205	Asparaginyl-tRNA synthetase	101.8	aspartyl tRNA synthetase	100	gi|289739549
ab-tri_asb-54983	2.99048	0.0161001	20.9496	62.8926	thioredoxin peroxidase 3	100	alkyl hydroperoxide reductase	100	gi|289740669
ab-tri_asb-55539	2.9916	0.00268454	23.7825	71.3125	ubiquitin protein ligase	100	ubiquitin protein ligase	100	gi|289740109
ab-tri_asb-26848	2.99365	2.00437e-05	31.4046	94.4994	Succinyl-CoA synthetase alpha subunit	100.9	succinyl-CoA synthetase alpha subunit	100	gi|289743035
ab-tri_asb-12539	3	0.0147188	20.9388	63.1454	Thioredoxin-like protein	100.3	thioredoxin-like protein	100	gi|289742013
ab-tri_asb-38697	3.00401	5.97644e-10	547.891	1652.68	GJ20134	100	CG6579	93	gi|221474780
ab-tri_asb-13336	3.00913	6.48871e-09	43.6878	132.075	Growth hormone-induced protein	103.5	growth hormone-induced protein	100	gi|289743697
ab-tri_asb-20216	3.01277	0.00259986	23.4933	70.9783	20S proteasome regulatory subunit alpha type PSMA5/PUP2	100	20S proteasome regulatory subunit alpha type PSMA5/PUP2	100	gi|289740945
ab-tri_asb-9931	3.01579	0.0464261	19.0087	57.3918	GJ17119	101.3	CG31917	99	gi|19920718
ab-tri_asb-12933	3.02064	0	116.046	352.042	Histones H3 and H4	100	histone H3	100	gi|256086246
ab-tri_asb-10812	3.02102	4.64834e-10	237.354	720.208	mitochondrial ATPase inhibitor IATP	100	mitochondrial ATPase inhibitor IATP	100	gi|289740751
ab-tri_asb-7423	3.02228	7.94354e-07	35.8692	108.722	prion protein related sequence 3 - homophilic cell adhesion - plasma membrane - brain morphogenesis - membrane - protein homooligomerization -	44.9	CG5273	90	gi|108745418
ab-tri_asb-10034	3.02857	0.0112391	20.9099	63.7747	Aldo/keto reductase family	108.2	IP10737p	100	gi|66772615
ab-tri_asb-56292	3.03415	0.0148008	20.462	62.2836	Calcyclin-binding protein CacyBP	98.6	CG3226	93	gi|18858119
ab-tri_asb-55314	3.04141	0	65.091	198.672	regulatory protein MLP	59.1	regulatory protein MLP	100	gi|289742319
ab-tri_asb-4442	3.04183	0.00030504	26.227	80.1246	Vacuolar H+-ATPase V0 sector subunit a	101.3	Vha100-2, isoform B	100	gi|21357019
ab-tri_asb-67	3.04255	0.0421166	18.7909	57.3522	Uncharacterized protein - metal ion binding - protein ubiquitination involved in ubiquitin-dependent protein catabolic process - zinc ion binding -	99.3	hypothetical conserved protein	100	gi|289741679
ab-tri_asb-1512	3.04815	0	53.9122	164.895	WW domain binding protein WBP-2 contains GRAM domain	99.2	WW domain binding protein wBP-2	100	gi|289743301
ab-tri_asb-54491	3.05319	0.0384686	18.7623	57.5256	Histone-lysine N-methyltransferase H3 lysine-79 specific	21.5	hypothetical protein AaeL_AAEL009430	25	gi|157123183
ab-tri_asb-14736	3.06133	1.48462e-07	37.4209	115.053	ATPases of the AAA+ class Posttranslational modification	109.9	TER94, isoform A	100	gi|17137560
ab-tri_asb-4360	3.06261	0	113.158	347.99	FK506-binding protein 2 - response to DNA damage stimulus - protein folding - peptidyl-prolyl cis-trans isomerase - cytoplasm - FK506 binding	84.2	FKBP-type peptidyl-prolyl cis-trans isomerase	100	gi|289740531
ab-tri_asb-2778	3.07246	9.31566e-09	41.332	127.494	Stromal interaction molecule - imaginal disc-derived wing morphogenesis - chaeta development - positive regulation of NFAT protein import into	90.5	stromal interaction molecule, isoform A	91	gi|24642358
ab-tri_asb-11366	3.08108	0.000251034	25.8363	79.9634	selenoprotein T	100	selenoprotein T	100	gi|289742175
ab-tri_asb-56723	3.08817	4.74321e-10	321.411	996.73	Glossina morsitans morsitans 16S ribosomal RNA gene mitochondrial gene for mitochondrial RNA partial sequence	10	conserved Plasmodium membrane protein, unknown function	9	gi|296005371
ab-tri_asb-25014	3.09589	1.63242e-07	36.3762	113.249	stunted - lateral inhibition - determination of adult lifespan - response to oxidative stress - proton-transporting ATPase rotational mechanism -	88.5	mitochondrial F1F0-ATP synthase subunit epsilon/ATP15	100	gi|289743515
ab-tri_asb-21594	3.09859	0.00470857	21.21	66.1821	Mitochondrial/chloroplast ribosomal S17-like protein	96.6	mitochondrial ribosomal protein S17	100	gi|289743519
ab-tri_asb-15503	3.09933	5.69185e-10	402.876	1253.82	hypothetical non-conserved protein	100	hypothetical non-conserved protein	100	gi|289743703
ab-tri_asb-6764	3.09934	4.17402e-10	45.1754	140.702	NADH:ubiquinone oxidoreductase NDUFS6/13 kDa subunit	88.3	CG8680	99	gi|20129243
ab-tri_asb-14944	3.10695	7.4032e-08	37.327	116.421	spliceosomal complex - nuclear mRNA splicing via spliceosome - ATP-dependent RNA helicase	102.3	hypothetical protein AaeL_AAEL000923	86	gi|157111540
ab-tri_asb-14498	3.10965	0.00150774	22.7579	71.088	Metal transporter CNNM2	68.3	unextended, isoform E	99	gi|281366731
ab-tri_asb-56585	3.11186	1.4892e-05	29.4694	92.0036	mariner	17.9	mariner transposase	17	gi|1399036
ab-tri_asb-20330	3.11327	5.61026e-06	30.7927	96.4391	GK12662	104.2	CG1246, isoform B	100	gi|21357827
ab-tri_asb-23061	3.11792	0.00418519	21.1111	66.2654	endosulfine - regulation of meiotic cell cycle - mitotic spindle organization - water homeostasis - response to nutrient - oogenesis - sulfonylurea	100	endosulfine, isoform A	100	gi|24664029
ab-tri_asb-57940	3.1203	9.79562e-05	26.5648	83.1982	GTPase Rab1/YPT1 small G protein superfamily	102.9	Rab-protein 11, isoform B	100	gi|17137216
ab-tri_asb-8270	3.12287	1.47642e-05	29.2526	91.7264	39S ribosomal protein L23 mitochondrial	100	mitochondrial ribosomal protein L23, isoform A	100	gi|17647675
ab-tri_asb-30396	3.12886	1.23323e-10	74.3493	233.55	ERp60 - microtubule associated complex - lipid particle - glycerol ether metabolic process - cell redox homeostasis - endoplasmic reticulum -	97.3	disulfide isomerase	100	gi|289743681
ab-tri_asb-14687	3.12903	0.0231225	18.566	58.3209	Glycogen synthase kinase-3	103.8	basket, isoform B	99	gi|24583285
ab-tri_asb-22669	3.12931	0.000931315	23.1162	72.7103	GM14105	66.8	LD23595p	74	gi|21483400
ab-tri_asb-55865	3.13534	3.79456e-11	79.6111	250.757	lethal (2) essential for life - regulation of autophagy - regulation of translational initiation by eIF2 alpha phosphorylation - protein lipidation -	101	crystallin alpha B	100	gi|289743435
ab-tri_asb-20408	3.14315	0	96.9229	305.844	ypsilon schachtel - catalytic step 2 spliceosome - nuclear mRNA splicing via spliceosome - precatalytic spliceosome - DNA binding - regulation of	79.3	ypsilon schachtel	91	gi|24663131
ab-tri_asb-23237	3.14694	0.000310127	24.414	77.3082	Hsp90 co-chaperone p23	100	Hsp90 co-chaperone p23	100	gi|289743497
ab-tri_asb-19798	3.15062	0	64.2562	203.327	vacuolar H+-ATPase v0 sector accessory subunit S1 Ac45	100	vacuolar H+-ATPase v0 sector accessory subunit S1 Ac45	100	gi|289739527
ab-tri_asb-21875	3.15315	0.00146783	22.1498	70.1417	GTP-binding protein SEC4 small G protein superfamily	97.5	GTP-binding protein SEC4	100	gi|289741099
ab-tri_asb-35711	3.15625	0.000128588	25.5368	81.0116	20S proteasome regulatory subunit beta type PSMB5/PSMB8/PRE2	97.5	20S proteasome regulatory subunit beta type PSMB5/PSMB8/PRE2	99	gi|289740977
ab-tri_asb-9996	3.15698	0.0494809	17.2043	54.3859	hypothetical conserved protein	100	hypothetical conserved protein	100	gi|289743805
ab-tri_asb-39039	3.15942	0.00399883	20.6083	65.539	Unknown product		A 'c' was inserted after nt 369 (=nt 10459 in genomic sequence (M10126)) to	26	gi|340613
ab-tri_asb-16919	3.15962	0.00260513	21.2534	67.4136	GI12114	100	GH02734p	72	gi|221307686
ab-tri_asb-9811	3.16162	0.00743793	19.743	62.6929	26S proteasome regulatory complex ATPase RPT2	74.5	26S proteasome regulatory complex ATPase RPT1	100	gi|289740279
ab-tri_asb-25003	3.16848	0.0190707	18.3262	58.3746	ATP-dependent RNA helicase	92.5	ATP-dependent RNA helicase WM6	100	gi|170057076
ab-tri_asb-3306	3.17033	5.15966e-08	36.3304	115.625	catalase	100	putative catalase	100	gi|289743347
ab-tri_asb-1221	3.18638	1.3281e-10	83.4909	267.233	vesicle coat protein clathrin light chain	100	vesicle coat protein clathrin light chain	100	gi|289740155
ab-tri_asb-2798	3.18824	0.0446851	16.9926	54.3558	Spindle pole body protein	89.6	spindle pole body protein	84	gi|289740387
ab-tri_asb-10342	3.19173	4.13487e-05	26.5054	85.0447	PKC domain-containing protein PE/DAG bindingGRAM domain-containing proteinprotein kinase TKL grouptyrosine kinase-like proteinARK family	32.4	CIN85 and CD2AP orthologue, isoform C	62	gi|28571934
ab-tri_asb-7278	3.20664	2.39868e-05	27.0347	87.0421	Trehalose-6-phosphate synthase component TPS1	41	trehalose-6-phosphate synthase component TPS1	100	gi|289743163
ab-tri_asb-23330	3.20755	0.00175629	21.1885	68.1194	Unknown product		hypothetical protein BRAFLDRAFT_93138	9	gi|260817441
ab-tri_asb-55077	3.20845	9.48641e-11	70.8807	228.309	RNA dependent RNA polymerase	98.4	polymerase	41	gi|353332644
ab-tri_asb-30315	3.20921	0.000239732	23.8965	76.8282	Protein phosphatase 2A regulatory subunit A	78.5	phosphatase 2A at 29B	100	gi|289739737
ab-tri_asb-2330	3.21229	0.0190273	17.8688	57.5848	Integral membrane protein	105.6	GH05505p	100	gi|21428818
ab-tri_asb-35151	3.21281	1.42296e-10	43.5876	140.707	phosphorylative mechanism - vacuolar proton-transporting V-type ATPase V0 domain - +	93.2	VhaM9.7-2	93	gi|24668198
ab-tri_asb-6728	3.21547	0.0159862	18.0178	58.3012	GTPase Rab11/YPT3 small G protein superfamily	95	GTPase Rab2	100	gi|289740161
ab-tri_asb-22431	3.21933	2.37378e-05	26.8779	86.7887	Bleomycin hydrolases and aminopeptidases of cysteine protease family	99.7	CG1440, isoform C	88	gi|161077632
ab-tri_asb-32936	3.2205	5.69185e-11	64.2653	207.857	GDP dissociation inhibitor - microtubule associated complex - Rab GDP-dissociation inhibitor - protein transport - synaptic vesicle -	96.8	Rab protein geranylgeranyltransferase component A	100	gi|289739957
ab-tri_asb-21012	3.22145	1.51783e-10	42.8292	138.533	Unknown product		SJCHGC01974 protein	45	gi|56757374
ab-tri_asb-18339	3.22201	0	52.5972	170.16	uncharacterized conserved secreted glycine-rich protein	50.3	uncharacterized conserved secreted glycine-rich protein	50	gi|289741465
ab-tri_asb-19243	3.22353	6.30994e-05	25.4773	82.3761	Amino acid transporters	104.8	slimfast, isoform C	98	gi|21356285
ab-tri_asb-55804	3.22802	8.7275e-10	368.926	1195.88	heat shock-like protein similar to heat shock 70 kDa protein	100	heat shock-like protein, similar to heat shock 70 kDa proteins	100	gi|662802
ab-tri_asb-54066	3.22814	3.31475e-05	26.2332	85.1099	cell wall protein FLO11p Strongylocentrotus purpuratus	11	similar to putative cell wall protein FLO11p	70	gi|115927463
ab-tri_asb-2338	3.22951	1.47836e-06	30.4816	98.6775	RNA helicase	47.5	ATP-dependent RNA helicase	100	gi|289740253
ab-tri_asb-6669	3.23742	4.74321e-11	63.4451	206.329	Vacuolar H+-ATPase V1 sector subunit F	100	vacuolar H+-ATPase v1 sector subunit F	100	gi|289743135
ab-tri_asb-1044	3.23762	0.00276212	20.1325	65.5065	Calpain family cysteine protease	101.3	Calpain-A, isoform B	100	gi|17137010
ab-tri_asb-17128	3.2377	1.89728e-11	48.6552	158.324	Protein similar to predicted member of the intramitochondrial sorting protein family	81	hypothetical protein	100	gi|289739741
ab-tri_asb-55883	3.23897	1.49238e-05	27.1411	88.2945	uncharacterized conserved protein	100	uncharacterized conserved protein	100	gi|289742309
ab-tri_asb-19952	3.24034	1.13837e-10	82.5914	268.815	Voltage-dependent anion-selective channel	100	porin	100	gi|289743425
ab-tri_asb-8126	3.24038	0.00171907	20.758	67.5502	Lissencephaly-1 - regulation of BMP signaling pathway - stem cell maintenance - regulation of dendrite morphogenesis - spindle pole centrosome -	100	Lissencephaly-1 homolog gi|289739693|gb|ADD18594.1| lissencephaly-1	100	gi|322518349
ab-tri_asb-31673	3.24471	0	132.148	430.533	heat shock protein cognate 4	10	heat shock protein cognate 4	10	gi|289741783
ab-tri_asb-18109	3.2449	7.13568e-08	34.2226	111.548	mitochondrial envelope - positive regulation of apoptotic process - integral to membrane	102.4	BNIP3	100	gi|289740743
ab-tri_asb-1906	3.24537	0.000900116	21.5418	70.2896	hypothetical secreted protein	100	hypothetical secreted protein	100	gi|289739469
ab-tri_asb-27505	3.25131	0.00556809	19.103	62.2259	Unknown product		CG13737, isoform A	83	gi|24663930
ab-tri_asb-5597	3.25373	0.00256302	20.0176	65.5324	Uncharacterized protein - cellular response to hypoxia - iron ion homeostasis - protein homooligomerization - response to stimulus - negative	84.2	heme oxygenase	100	gi|289741625
ab-tri_asb-6690	3.25414	1.89728e-11	72.2444	236.042	Ubiquitin/40S ribosomal protein S27a fusion	29.4	ubiquitin, putative	96	gi|242021992
ab-tri_asb-5983	3.25434	0.0211567	17.227	56.4274	GF10850	101.5	CG14103	98	gi|21357389
ab-tri_asb-3645	3.25714	9.02653e-05	24.4386	80.0141	Adenosine monophosphate deaminase	83.5	adenosine monophosphate deaminase	100	gi|289739565
ab-tri_asb-57279	3.26163	0.0215305	17.1189	56.2564	26S proteasome regulatory complex subunit RPN11	100.6	26S proteasome regulatory complex subunit RPN11	100	gi|289740403
ab-tri_asb-4206	3.26279	1.3281e-10	56.575	185.437	mitochondrial electron transport NADH to ubiquinone - NADH dehydrogenase - mitochondrial respiratory chain complex I	98.2	CG18624, isoform A	98	gi|24640426
ab-tri_asb-10378	3.26778	0.000126053	23.808	78.2188	Unknown product		hypothetical protein	37	gi|82704613
ab-tri_asb-3629	3.26816	0.0119746	17.873	58.6665	Calnexin 99A - calcium ion binding - protein folding - unfolded protein binding - endoplasmic reticulum - plasma membrane	89.2	calnexin	97	gi|2213427
ab-tri_asb-34475	3.26969	2.46647e-10	41.7976	137.28	Glutamate transporter EAAC1-interacting protein GTRAP3-18	101	LP06867p1	91	gi|349732327
ab-tri_asb-17677	3.2732	0.00364866	19.4029	63.6324	20S proteasome regulatory subunit beta type PSMB7/PSMB10/PUP1	96.3	20S proteasome regulatory subunit beta type PSMB7/PSMB10/PUP1	100	gi|289740741
ab-tri_asb-10129	3.28086	1.71154e-07	32.3207	106.507	Unknown product		unknown	42	gi|60602996
ab-tri_asb-27168	3.28571	0.0140866	17.4231	57.6612	Tetratricopeptide repeat protein 1 - unfolded protein binding - protein folding - protein binding	71.2	TPR repeat-containing protein	100	gi|289740857
ab-tri_asb-969	3.2996	3.79456e-11	49.306	163.371	hypothetical conserved protein	100	hypothetical conserved protein	100	gi|289739485
ab-tri_asb-14203	3.30693	5.84799e-07	30.2206	100.428	mitochondrial ribosomal protein L20 - rRNA binding - mitochondrial large ribosomal subunit - translation - structural constituent of ribosome	99.3	mitochondrial ribosomal protein L20	99	gi|17647671
ab-tri_asb-55805	3.30825	0	95.5062	317.232	glutamic acid-rich protein	57	glutamic acid-rich protein	100	gi|289739349
ab-tri_asb-8390	3.31006	0	48.6411	161.517	Possible membrane-associated motif in LPS-induced tumor necrosis factor alpha factor	100	hypothetical conserved protein	100	gi|289739877
ab-tri_asb-56916	3.31013	0.0437576	15.7661	52.418	GPI transamidase complex GPI17/PIG-S component involved in glycosylphosphatidylinositol anchor biosynthesis	102.2	GPI transamidase complex GPI17/PIG-S component	99	gi|289741015
ab-tri_asb-16689	3.31395	0.0141575	17.1213	57.0796	transcriptional regulator BolA	95.2	BolA protein, putative	80	gi|157138062
ab-tri_asb-4326	3.31492	0.00693422	18.1031	60.1664	MIF4G domain-containing protein	27.8	CG13124, isoform D	42	gi|221474045
ab-tri_asb-3950	3.31841	0.00140304	20.0375	66.8807	selenium-binding protein	100	selenium-binding protein	100	gi|289740199
ab-tri_asb-20423	3.31953	3.25574e-08	33.7745	112.407	NADH:ubiquinone oxidoreductase NDUFS8/23 kDa subunit	102.3	NADH-ubiquinone oxidoreductase NDUFS8/23 kDa subunit	100	gi|289743757
ab-tri_asb-14836	3.32195	0.000991805	20.4573	68.2461	20S proteasome regulatory subunit beta type PSMB3/PUP3	100.4	20S proteasome regulatory subunit beta type PSMB3/PUP3	100	gi|289742193
ab-tri_asb-3785	3.32227	0.000617722	21.0785	70.2546	Plasma membrane calcium-transporting ATPase 3	92.6	plasma membrane calcium ATPase, isoform J	96	gi|281359537
ab-tri_asb-26564	3.32749	0.0137438	17.0453	57.011	Chitinase	85.1	AGAP000436-PA	66	gi|347963818
ab-tri_asb-20334	3.32759	1.2083e-06	28.957	96.7068	Uroporphyrinogen decarboxylase	97.4	uroporphyrinogen decarboxylase	100	gi|289724661
ab-tri_asb-22856	3.33158	0.00295658	18.9716	63.4602	3-oxoacyl	100	3-oxoacyl	100	gi|289740561
ab-tri_asb-22367	3.3381	3.79456e-11	62.892	210.709	Unknown product		cation channel sperm-associated protein 1	9	gi|297492191
ab-tri_asb-2359	3.34118	0.0133401	16.9951	56.9532	26S proteasome regulatory complex ATPase RPT6	93.3	AGAP001407-PA	100	gi|347965832
ab-tri_asb-7741	3.34286	0.000546448	20.9217	70.3707	Pyridine nucleotide-disulphide oxidoreductase	100.2	thioredoxin reductase-1	98	gi|289739555
ab-tri_asb-13631	3.34684	2.46647e-10	39.433	132.526	heat shock protein cognate 5	100	heat shock protein cognate 5	100	gi|289743261
ab-tri_asb-21179	3.34911	0.0135675	16.8487	56.6774	methionine aminopeptidase	100	putative methionine aminopeptidase	100	gi|289740809
ab-tri_asb-8141	3.35437	0.000672014	20.5604	69.2187	26S proteasome regulatory complex subunit RPN7/PSMD6	100	26S proteasome regulatory complex subunit RPN7/PSMD6	100	gi|289739829
ab-tri_asb-1258	3.3561	0.000715969	20.4509	68.9269	Heat shock 70 kDa protein 4	103.2	Hsc70Cb, isoform G	100	gi|320545855
ab-tri_asb-12308	3.35678	0.00114968	19.845	66.9055	GJ11259	81.7	CG6038	93	gi|21357259
ab-tri_asb-21360	3.35714	0.00145707	19.598	65.9854	thioredoxin-like protein	100	thioredoxin-like protein	100	gi|289743417
ab-tri_asb-12152	3.36585	0.0178054	16.3472	55.2724	thioesterase	100	putative thioesterase	100	gi|289741739
ab-tri_asb-15323	3.37339	6.35036e-05	23.2525	78.7248	26S proteasome regulatory complex subunit RPN12/PSMD8	100.3	26S proteasome regulatory complex subunit RPN12/PSMD8	98	gi|289724882
ab-tri_asb-5106	3.37465	3.64278e-09	35.4467	120.08	Protein involved in glucose derepression and pre-vacuolar endosome protein sorting	106.3	hypothatical protein	100	gi|289739563
ab-tri_asb-2682	3.37742	0	433.094	1468.85	hypothetical conserved protein	100	hypothetical conserved protein	100	gi|289742387
ab-tri_asb-9595	3.38462	0.00122883	19.4872	66.1661	26S proteasome regulatory complex subunit RPN1/PSMD2	104.5	Rpn1	99	gi|21356859
ab-tri_asb-20483	3.39524	0.000327096	20.9742	71.4346	vacuolar sorting protein/ubiquitin receptor vPS23	100	vacuolar sorting protein/ubiquitin receptor vPS23	100	gi|289740943
ab-tri_asb-5861	3.39877	0.0149983	16.2372	55.5556	GTP-specific succinyl-CoA synthetase beta subunit	98.5	succinyl-CoA synthetase beta subunit	100	gi|289740029
ab-tri_asb-25347	3.40513	0.00101882	19.4397	66.5742	Protein required for fusion of vesicles in vesicular transport alpha-SNAP	97.9	alpha-SNAP	100	gi|289739853
ab-tri_asb-22524	3.40796	0.000605527	20.0961	68.6436	Unknown product		hypothetical protein LOC100679984	24	gi|345497135
ab-tri_asb-35473	3.41994	0	66.0849	226.845	Peripheral-type benzodiazepine receptor	91	CG2789	90	gi|19920472
ab-tri_asb-27614	3.42241	2.94079e-09	34.7239	119.316	Ca2+-binding protein EF-Hand protein superfamily	76.9	receptor targeting protein Lin-7	100	gi|289722608
ab-tri_asb-57915	3.42923	0	627.526	2160.78	GL24111	97	LP20351p	88	gi|223364424
ab-tri_asb-4682	3.43966	5.69185e-11	46.322	159.944	heat shock protein HtpG	102	glycoprotein 93	100	gi|21357739
ab-tri_asb-14197	3.44444	0.00536862	17.0927	58.9958	uncharacterized conserved protein	100	uncharacterized conserved protein	100	gi|289722596
ab-tri_asb-816	3.44521	0.0443013	14.5759	50.4024	Nemo-like MAPK-related serine/threonine protein kinase	79.5	mitogen-activated protein kinase	100	gi|289741229
ab-tri_asb-1323	3.44898	1.13837e-10	44.0549	152.41	Vacuolar H+-ATPase V1 sector subunit E	100	vacuolar H+-ATPase v1 sector subunit E	100	gi|289739483
ab-tri_asb-15411	3.45336	0	60.9563	211.419	hypothetical conserved protein	100	hypothetical conserved protein	100	gi|289739801
ab-tri_asb-5685	3.46067	0.00259504	17.7391	61.6933	Translation machinery associated TMA7	100	RH21460p	84	gi|255708481
ab-tri_asb-26861	3.46489	0	71.0282	247.209	activating transcription factor 4	100	activating transcription factor 4	100	gi|289743577
ab-tri_asb-27567	3.46845	1.3281e-10	41.1462	143.24	secreted ribonuclease	100	secreted ribonuclease	100	gi|289740137
ab-tri_asb-17513	3.47414	2.30701e-05	23.1368	80.7306	uncharacterized conserved protein	100	uncharacterized conserved protein	100	gi|289742269
ab-tri_asb-7971	3.47511	5.82622e-05	22.0223	76.9527	Unknown product		hypothetical protein, conserved in Plasmodium species	11	gi|221058675
ab-tri_asb-56096	3.49888	0	88.7867	312.037	ubiquitin A-52 residue ribosomal protein fusion product 1 - cytosolic large ribosomal subunit - intracellular	7.6	putative ubiquitin (ribosomal protein L40)	92	gi|353231251
ab-tri_asb-37642	3.5	0.012644	15.5308	54.6841	lethal (2) 37Cc - cellular response to hypoxia - microtubule associated complex - cytoplasm - lipid particle - membrane - instar larval or pupal	100	prohibitin	100	gi|289739497
ab-tri_asb-24950	3.5	0.0360597	14.3895	50.4635	Pantothenate kinase PanK	79.5	pantothenate kinase 1	72	gi|289739953
ab-tri_asb-6807	3.5	2.06764e-05	22.9048	80.6978	Synaptobrevin - integral to membrane - lumen formation open tracheal system - synaptic vesicle docking involved in exocytosis - synaptic vesicle -	92.1	synaptobrevin, isoform C	90	gi|221330126
ab-tri_asb-7638	3.50087	1.13837e-09	344.879	1212.4	Fibrillins	89.9	CG10650	93	gi|23397621
ab-tri_asb-54310	3.50394	2.49215e-06	25.3958	89.1618	Extracellular protein TEM7 contains PSI domain (tumor endothelial marker in humans)	85.8	lethal (1) G0289	84	gi|18921155
ab-tri_asb-5502	3.51049	0.0366358	14.241	50.2652	20S proteasome regulatory subunit alpha type PSMA3/PRE10	99.6	20S proteasome regulatory subunit alpha type PSMA3/PRE10	100	gi|289742201
ab-tri_asb-16391	3.51087	0.00100669	18.3876	64.7336	CG11367	81.4	CG11367	78	gi|21356469
ab-tri_asb-24393	3.51142	4.75086e-05	21.8231	77.073	U1 snRNP component	107.3	small ribonucleoprotein particle protein B	100	gi|289742143
ab-tri_asb-3621	3.5157	3.20814e-05	22.2544	78.532	hypothetical conserved protein	99.2	hypothetical conserved protein	100	gi|289741021
ab-tri_asb-51977	3.52071	0.00345048	16.8643	59.5972	Unknown product		P-loop containing nucleoside triphospahte hydrolase, putative	3	gi|124504783
ab-tri_asb-4782	3.52332	0.000409771	19.2543	68.1657	cytochrome C oxidase assembly protein	81	CG8885	100	gi|19920710
ab-tri_asb-22891	3.53448	1.19327e-05	23.1972	82.181	Myotrophin and similar	97.4	myotrophin, putative	94	gi|242017482
ab-tri_asb-4327	3.53659	0	40.9405	145.254	MIF4G domain-containing protein	142.2	CG13124, isoform A	99	gi|28574539
ab-tri_asb-6255	3.55479	4.69577e-08	29.1499	104.039	Dynein light chain 90F - mitosis - dynein intermediate chain binding - protein homodimerization - spermatid development - dynein complex -	100	dynein light chain 90F	100	gi|17137544
ab-tri_asb-11952	3.55738	1.42865e-08	30.4629	108.755	Unknown product		GTP binding protein, putative	17	gi|296004532
ab-tri_asb-56713	3.56604	0.00590024	15.9121	56.7825	Predicted E3 ubiquitin ligase	110.3	CG10277, isoform A	97	gi|24644599
ab-tri_asb-4771	3.57692	0.00713117	15.5561	55.8773	Transcription initiation factor IIE beta subunit	103.5	transcription initiation factor IIE beta subunit	100	gi|289741027
ab-tri_asb-1077	3.58553	1.04635e-08	30.3037	109.189	translocase of outer mitochondrial membrane complex subunit TOM22	100	translocase of outer mitochondrial membrane complex subunit TOM22	100	gi|289740297
ab-tri_asb-16031	3.60417	0.0175787	14.3824	51.9878	Unknown product		U88	94	gi|170595123
ab-tri_asb-8197	3.61132	2.52139e-07	26.4297	95.9124	Vacuolar H+-ATPase V0 sector subunit d	98.8	vacuolar H+-ATPase v0 sector subunit D	100	gi|289740407
ab-tri_asb-56769	3.61184	0.00794973	15.1454	54.9734	Nucleoplasmin - nucleic acid binding - nucleosome positioning - ATPase coupled - nucleus - nucleolus - histone binding	105.2	nucleoplasmin	100	gi|289743197
ab-tri_asb-27604	3.62011	0.000613809	17.8596	64.9688	serine rich protein	100	serine rich protein	100	gi|289741447
ab-tri_asb-22561	3.6205	0	130.465	474.218	Ubiquitin/40S ribosomal protein S27a fusion	21.1	polyubiquitin	93	gi|1304128
ab-tri_asb-6589	3.62371	0.000148655	19.329	70.4366	integral to membrane - membrane	99.1	CG1161, isoform A	98	gi|24644199
ab-tri_asb-39103	3.63684	0.000190959	18.9739	69.2494	Unknown product		hypothetical protein	4	gi|71655831
ab-tri_asb-9633	3.63704	0	80.8546	295.196	aspartyl protease	100	aspartyl protease	100	gi|289740593
ab-tri_asb-4729	3.63736	0	45.4101	165.828	polyA-binding protein interacting protein 2 - protein binding - negative regulation of translation - regulation of cell growth - cellular_component	94.3	polyA-binding protein interacting protein 2	100	gi|289739697
ab-tri_asb-50933	3.64347	0	1310.44	4794.62	ubiquitin A-52 residue ribosomal protein fusion product 1 - cytosolic large ribosomal subunit - intracellular	19.8	putative ubiquitin (ribosomal protein L40)	100	gi|353231251
ab-tri_asb-10296	3.65957	0.000187473	18.715	68.9214	tropomyosin 1 isoform N	75	tropomyosin 1, isoform N	75	gi|281361832
ab-tri_asb-31337	3.66486	0.000237266	18.4952	67.9464	Focal adhesion protein PINCH-1 contains LIM	100	focal adhesion protein PINCH-1	100	gi|289740991
ab-tri_asb-28130	3.66667	0.00021245	18.573	68.361	20S proteasome regulatory subunit alpha type PSMA4/PRE9	100	20S proteasome regulatory subunit alpha type PSMA4/PRE9	100	gi|289742271
ab-tri_asb-20289	3.67742	1.04351e-10	43.2733	159.955	GF21766	62	CG11752	61	gi|18859709
ab-tri_asb-29469	3.68212	3.14949e-09	30.1361	111.45	chaperonin complex component TcP-1 alpha subunit CCT1	100	chaperonin complex component TcP-1 alpha subunit CCT1	100	gi|289739759
ab-tri_asb-22558	3.6875	0.00212115	15.9816	59.165	SNARE protein PEP12/VAM3/Syntaxin 7/Syntaxin 17	101.4	SNARE protein PEP12/VAM3/syntaxin 7/syntaxin 17	100	gi|289740393
ab-tri_asb-24380	3.68939	0.0309213	13.1923	48.7593	N-methyl-D-aspartate receptor glutamate-binding subunit	104.6	N-methyl-D-aspartate receptor glutamate-binding subunit	100	gi|289742597
ab-tri_asb-22115	3.68966	0.00881761	14.4683	53.574	GD16404	90	CG32803, isoform A	79	gi|24639208
ab-tri_asb-5499	3.69524	1.65655e-05	20.9999	77.747	20S proteasome regulatory subunit beta type PSMB1/PRE7	100.4	20S proteasome regulatory subunit beta type PSMB1/PRE7	100	gi|289742321
ab-tri_asb-14571	3.70238	0.000873929	16.7557	62.3025	P-type ATPase	98.9	CG31729, isoform B	100	gi|20301938
ab-tri_asb-28683	3.71004	4.9595e-08	26.7984	99.9998	Predicted glyoxalase	96.6	putative glyoxalase	100	gi|289741107
ab-tri_asb-30319	3.71523	0.00410818	15.0344	56.225	three prime repair exonuclease	71.3	three prime repair exonuclease	71	gi|289740231
ab-tri_asb-5799	3.71658	0.000123478	18.6399	69.6339	Ubiquitin activating enzyme 1 - protein ubiquitination - cell proliferation - regulation of Ras protein signal transduction - lipid storage -	100.8	ubiquitin activating enzyme 1	100	gi|28573937
ab-tri_asb-1459	3.73432	2.99201e-08	27.0887	101.451	Armadillo/beta-Catenin/plakoglobin	112	armadillo/beta-catenin/plakoglobin	100	gi|289739777
ab-tri_asb-7370	3.73558	1.34087e-05	20.7427	77.8171	CG6398	100	CG6398	100	gi|18859891
ab-tri_asb-2241	3.73913	1.3281e-10	36.7655	137.855	Fkbp13 - inter-male aggressive behavior - extracellular space - calcium ion binding - protein folding - FK506 binding - peptidyl-prolyl cis-trans	85.1	FKBP-type peptidyl-prolyl cis-trans isomerase	100	gi|289743745
ab-tri_asb-57949	3.73957	0	119.537	448.954	Myofilin - chaeta development - wing disc development - A band - skeletal muscle myosin thick filament assembly	101.9	zeelin1	98	gi|289743713
ab-tri_asb-26764	3.74425	9.48641e-11	34.7581	130.561	Cyclophilin 1 - microtubule associated complex - salivary gland cell autophagic cell death - autophagic cell death - cyclin-dependent protein kinase	88.9	cyclophilin type peptidyl-prolyl cis-trans isomerase	100	gi|289740535
ab-tri_asb-55705	3.74654	4.97733e-06	21.6856	81.5176	129K protein	24.5	129K protein	23	gi|256860834
ab-tri_asb-25558	3.74661	3.36283e-06	22.0398	82.9919	Protein tyrosine phosphatase SHP1/Cofactor for p97 ATPase-mediated vesicle membrane fusion	102.1	tyrosine phosphatase SHp1	100	gi|289743235
ab-tri_asb-5248	3.75298	8.53777e-11	33.5242	126.412	salivary mucin	100	putative salivary mucin	100	gi|289741025
ab-tri_asb-23606	3.76449	1.24272e-08	27.5656	104.153	Vacuolar protein sorting 55	95	CG30423	100	gi|221468763
ab-tri_asb-15745	3.76596	0.0076895	14.0796	53.1695	Serine/threonine protein kinase	82.1	MAP kinase activated protein-kinase-2	100	gi|83595261
ab-tri_asb-14802	3.76923	2.64453e-06	22.0328	83.4414	26S proteasome regulatory complex ATPase RPT6	93	26S proteasome regulatory complex ATPase RPT3	100	gi|289740739
ab-tri_asb-55267	3.77266	0	71.5057	271.064	Uncharacterized protein - phosphatase binding - protein C-terminus binding - beta-catenin binding - plasma membrane - receptor binding	23	WW domain-containing protein	100	gi|289739507
ab-tri_asb-21941	3.77622	0.00586306	14.3167	54.1206	Sorting nexin SNX9/SH3PX1	113.4	sorting nexin 9	100	gi|289743129
ab-tri_asb-13447	3.77869	0.0477809	12.1558	46.1619	Unknown product		hypothetical protein DAPPUDRAFT_312588	75	gi|321476109
ab-tri_asb-436	3.77978	9.12593e-09	27.6719	104.891	basic-leucine zipper transcription factor	100.1	putative basic-leucine zipper transcription factor	100	gi|289739925
ab-tri_asb-66	3.78218	7.30454e-10	30.1904	114.83	20S proteasome regulatory subunit beta type PSMB6/PSMB9/PRE3	88.8	proteasome subunit beta type 6	91	gi|364285141
ab-tri_asb-13610	3.78324	0	34.5705	131.127	GJ16279	85.8	CG6180	69	gi|24583960
ab-tri_asb-55974	3.78547	1.13837e-10	59.0977	224.525	ubiquitin A-52 residue ribosomal protein fusion product 1 - cytosolic large ribosomal subunit - intracellular	6.8	putative ubiquitin (ribosomal protein L40)	92	gi|353231251
ab-tri_asb-30434	3.78868	2.68276e-08	26.457	100.578	Conserved phosducin-like protein	99.1	viral IAP-associated factor	100	gi|289742487
ab-tri_asb-16324	3.78906	0.0244418	12.8144	48.623	hypothetical secreted peptide precursor	59.3	hypothetical secreted peptide precursor	59	gi|289743893
ab-tri_asb-6013	3.79688	3.61987e-05	19.145	73.058	heat shock protein 60	100	heat shock protein 60	100	gi|289742771
ab-tri_asb-3087	3.80124	0.000794624	16.1079	61.279	Zinc finger protein 330 homolog	100.6	zinc-finger protein	100	gi|289724761
ab-tri_asb-12020	3.80303	0.0148974	13.186	50.3235	protein serine/threonine kinasefused-like protein kinaseULK family protein kinase - regulation of aggregation involved in sorocarp	10.5	hypothetical conserved protein	98	gi|289742157
ab-tri_asb-53540	3.81517	4.45856e-06	21.068	80.6359	Unknown product		hypothetical protein TGME49_050080	17	gi|237836085
ab-tri_asb-20440	3.81622	6.15489e-05	18.4647	70.7236	hypothetical conserved protein	100	hypothetical conserved protein	100	gi|289739649
ab-tri_asb-1375	3.82353	1.48342e-06	22.098	84.6707	Vacuolar protein sorting-associated protein VTA1 homolog	100.6	uncharacterized conserved protein	100	gi|289741727
ab-tri_asb-34339	3.8366	0.00137271	15.2556	58.8647	three prime repair exonuclease	35.6	three prime repair exonuclease	36	gi|289740231
ab-tri_asb-9316	3.83673	1.11418e-07	24.4917	94.1477	DNA-bridging protein BAF	98.8	barrier-to-autointegration factor B	99	gi|170033210
ab-tri_asb-13724	3.84	0.00182398	14.9905	57.7165	Phospholipid scramblase	100	scramblase 1, isoform A	100	gi|85726470
ab-tri_asb-16211	3.84298	0.0360999	12.0944	46.5969	Deoxyribodipyrimidine photolyase/cryptochrome	53.6	photolyase	71	gi|289740223
ab-tri_asb-11499	3.86364	0.000102393	17.6117	68.1744	Unknown product		hypothetical protein CpipJ_CPIJ002917	98	gi|170033339
ab-tri_asb-5324	3.86452	0.000904683	15.4491	60.033	20S proteasome regulatory subunit alpha type PSMA1/PRE5	104.1	20S proteasome regulatory subunit alpha type PSMA1/PRE5	100	gi|289740679
ab-tri_asb-2003	3.87179	2.30112e-07	23.3488	90.8178	GDP-mannose pyrophosphorylase	99.5	GDP-mannose pyrophosphorylase	100	gi|289740937
ab-tri_asb-56282	3.87258	1.89728e-10	36.0455	140.118	Glucosamine 6-phosphate synthetases contain amidotransferase and phosphosugar isomerase	67.1	Glutamine:fructose-6-phosphate aminotransferase 1, isoform H	69	gi|161076243
ab-tri_asb-55675	3.87324	6.64049e-11	63.7534	247.997	UDP-glucuronosyl and UDP-glucosyl transferase	99	UDP-glucuronosyl and UDP-glucosyl transferase	100	gi|289743737
ab-tri_asb-5124	3.87919	3.60484e-10	29.7591	115.873	capricious - lateral inhibition - cell projection - motor axon guidance - branch fusion open tracheal system - cell migration - cell adhesion	106.9	capricious, isoform C	94	gi|116007812
ab-tri_asb-18307	3.8843	0.0282307	12.0359	47.1159	GTP-binding protein	100	GTP-binding protein	100	gi|289740801
ab-tri_asb-28048	3.89431	0.0214945	12.3105	48.0194	Dentin sialophosphoprotein - cellular response to cell-matrix adhesion - biomineral tissue development - multicellular organismal development -	16.1	CG31324	98	gi|24650263
ab-tri_asb-57176	3.89922	0.0110061	12.8726	50.4368	hypothetical conserved protein	100	hypothetical conserved protein	100	gi|289741719
ab-tri_asb-6507	3.9019	0	63.0307	247.161	N-methyl-D-aspartate receptor glutamate-binding subunit	102.1	N-methyl-D-aspartate receptor glutamate-binding subunit	99	gi|289740511
ab-tri_asb-2461	3.90441	0.0050472	13.6169	53.2602	Unknown product		hypothetical protein	3	gi|156102144
ab-tri_asb-26113	3.92118	3.52879e-06	20.2279	79.7258	GH10799	84	AT31406p	67	gi|28317249
ab-tri_asb-10298	3.92623	0.0197331	12.1823	47.9586	tropomyosin 1	26.9	tropomyosin 1	27	gi|289741489
ab-tri_asb-17758	3.92818	3.44859e-05	18.0153	71.2814	Fucosyltransferase	95.4	putative core 3-alpha-L-fucosyltransferase	100	gi|34576296
ab-tri_asb-1684	3.92913	0.0112965	12.6614	49.9676	3-oxoacyl CoA thiolase	93.3	CG9149	100	gi|24655093
ab-tri_asb-8186	3.94253	5.75825e-09	26.0181	103.09	20S proteasome regulatory subunit beta type PSMB4/PRE4	102.3	20S proteasome regulatory subunit beta type PSMB4/PRE4	100	gi|289740585
ab-tri_asb-18569	3.94675	0.000106795	16.8624	66.8878	membrane protein	100	putative membrane protein	100	gi|289739809
ab-tri_asb-54958	3.95416	0	285.182	1132.45	lysosomal-associated membrane protein	100	lysosomal-associated membrane protein	100	gi|289739659
ab-tri_asb-6217	3.95812	8.96453e-06	19.0674	75.7472	Unknown product		odorant receptor 116	14	gi|270009268
ab-tri_asb-17388	3.99219	0.00680863	12.726	51.2558	Choline transporter-like protein	103.4	CG1311	99	gi|24657437
ab-tri_asb-6447	4	0.00036117	15.3491	61.7262	Calcium/calmodulin-dependent serine protein kinase/membrane-associated guanylate kinase	111.2	varicose, isoform B	99	gi|85816106
ab-tri_asb-23298	4.00543	0	36.7706	147.694	uncharacterized protein	100	uncharacterized protein	100	gi|289739429
ab-tri_asb-20433	4.01456	1.00397e-06	20.5354	82.8245	pilin-like transcription factor	100	methionine-R-sulfoxide reductase	100	gi|289743625
ab-tri_asb-28216	4.01681	0.0160048	11.8564	47.8964	Rab-related protein 4 - ATP binding - intracellular - regulation of transcription DNA-dependent - transcription factor binding - small GTPase	98.9	GTPase Rab18	100	gi|289742367
ab-tri_asb-6808	4.01786	0	33.5647	135.244	Synaptobrevin - integral to membrane - lumen formation open tracheal system - synaptic vesicle docking involved in exocytosis - synaptic vesicle -	85.5	synaptobrevin, isoform A	88	gi|17647971
ab-tri_asb-26293	4.03704	6.3559e-10	26.9756	109.237	Unknown product		SJCHGC01974 protein	48	gi|56757374
ab-tri_asb-8380	4.04515	0	59.6433	242.435	Translation initiation factor 5A (eIF-5A)	100.6	translation initiation factor 5A	100	gi|289740301
ab-tri_asb-7076	4.05395	0	51.7668	210.821	GTPase Ran/TC4/GSP1 (nuclear protein transport pathway) small G protein superfamily	99.5	GTPase Ran/TC4/gSP1	100	gi|289740129
ab-tri_asb-2616	4.05759	3.53575e-06	19.0777	77.7083	Aldo/keto reductase family	100.7	aldo/keto reductase family protein	100	gi|289741925
ab-tri_asb-53349	4.064	0.00608789	12.4469	50.9204	Unknown product		similar to ficolin 4	49	gi|115638606
ab-tri_asb-12935	4.07169	0	54.2554	222.001	hypothetical conserved protein	100	hypothetical conserved protein	100	gi|289739553
ab-tri_asb-11553	4.08121	0	62.6515	256.878	Predicted membrane protein	103.6	putative membrane protein	100	gi|289740521
ab-tri_asb-10926	4.08458	8.76061e-07	20.0494	82.2516	Multiple inositol polyphosphate phosphatase 1 - acid phosphatase - phosphoprotein phosphatase	97.6	multiple inositol polyphosphate phosphatase	100	gi|289739917
ab-tri_asb-13230	4.09302	1.23323e-09	25.792	105.802	beta-N-acetylhexosaminidase	100	CG15012, isoform B	100	gi|24657484
ab-tri_asb-17121	4.10222	4.67585e-08	22.4862	92.479	Protein transporter of the TRAM (translocating chain-associating membrane) superfamily	80.8	schlank, isoform B	92	gi|21358551
ab-tri_asb-8223	4.10256	1.46265e-06	19.483	80.1926	chaperonin complex component TcP-1 zeta subunit	100	chaperonin complex component TcP-1 zeta subunit	100	gi|289740379
ab-tri_asb-54210	4.10714	0.000812451	13.9667	57.6008	Vacuolar sorting protein VPS24	100	vacuolar sorting protein vPS24	100	gi|289743075
ab-tri_asb-18402	4.12264	0.0395216	10.5649	43.7509	mitochondrial precursor protein	76.2	CG17680	64	gi|24654813
ab-tri_asb-4741	4.12353	2.18729e-05	16.9851	70.1999	hypothetical conserved protein	100	hypothetical conserved protein	100	gi|289740821
ab-tri_asb-21873	4.12963	0.0300606	10.8259	44.6937	Alcohol dehydrogenase class III	100.5	formaldehyde dehydrogenase	100	gi|289739779
ab-tri_asb-32307	4.13238	2.6562e-10	118.37	491.13	Calponin	94	calponin	100	gi|289742817
ab-tri_asb-10310	4.14371	2.62571e-05	16.6448	69.3413	Thioredoxin/protein disulfide isomerase	84	CG11790, isoform A	97	gi|24649895
ab-tri_asb-6354	4.14423	0.0447146	10.3454	43.1547	RNA pseudouridylate synthases	90.5	ribosomal pseudouridine synthase	100	gi|157116527
ab-tri_asb-56969	4.14783	1.57095e-08	22.9435	95.5811	zinc transporter	99.1	putative zinc transporter	100	gi|289743685
ab-tri_asb-56927	4.15888	0.0289232	10.6296	44.6341	Cytoskeleton-associated protein	49.5	cytoplasmic linker protein 190, isoform O	81	gi|281365121
ab-tri_asb-56892	4.17391	2.71509e-06	18.3387	77.0087	singed - actin cytoskeleton - hemocyte migration - wound healing - establishment or maintenance of cell polarity - actin cytoskeleton organization -	100	singed	100	gi|289740293
ab-tri_asb-2153	4.17749	9.94176e-09	23.0537	96.6573	Glucosamine 6-phosphate synthetases contain amidotransferase and phosphosugar isomerase	36.4	Glutamine:fructose-6-phosphate aminotransferase 1, isoform D	36	gi|62862022
ab-tri_asb-33871	4.18008	2.56133e-10	26.0282	109.374	Macro domain	91.4	CG33056, isoform A	92	gi|28574784
ab-tri_asb-14790	4.18571	9.48641e-11	48.9472	205.554	GTP-binding protein SEC4 small G protein superfamily	96.1	Rab protein 1	100	gi|289739869
ab-tri_asb-3674	4.18621	0.000257239	14.4906	60.8494	Signal transducing adaptor protein STAM/STAM2	115	signal transducing adaptor molecule	100	gi|17137700
ab-tri_asb-54905	4.19094	0	30.8171	129.752	ATPase component of ABC transporters with duplicated ATPase /Translation elongation factor EF-3b	97.4	CG9281, isoform B	100	gi|18859989
ab-tri_asb-11798	4.19205	0.000119937	15.0805	63.4012	Clathrin-associated protein medium chain	104	adaptor complexes medium subunit family	100	gi|289740469
ab-tri_asb-27401	4.22535	0	28.3403	120.208	multifunctional chaperone	100	multifunctional chaperone	100	gi|289743243
ab-tri_asb-8569	4.2328	8.64838e-07	18.8958	80.2072	Beta-spectrin	73.9	alpha spectrin	100	gi|17136504
ab-tri_asb-53386	4.23301	0.0318068	10.2837	43.7352	Peroxisomal 3-ketoacyl-CoA-thiolase P-44/SCP2	100	peroxisomal 3-ketoacyl-CoA-thiolase p-44/SCP2	100	gi|289740781
ab-tri_asb-8221	4.23529	0	30.5735	129.894	Permease of the major facilitator superfamily	98.7	sodium-dependent phosphate transporter	100	gi|289739709
ab-tri_asb-8077	4.25698	2.35168e-06	17.8892	76.3694	protein kinase TKL grouptyrosine kinase-like protein - kinase - protein phosphorylation - ATP binding - protein kinase - cellular_component	3.7	hypothetical protein BRAFLDRAFT_67980	5	gi|260824533
ab-tri_asb-18385	4.25904	1.14199e-05	16.525	70.8544	chloride channel-b	63.3	chloride channel-b	89	gi|19922112
ab-tri_asb-13751	4.2782	0.000589482	13.3203	57.0402	High mobility group protein D - dendrite morphogenesis - muscle organ development - DNA binding bending - AT DNA binding - chromatin organization -	100	high mobility group protein D	100	gi|289742511
ab-tri_asb-17621	4.28065	1.3281e-10	30.9368	132.98	Glyoxalase	100.5	CG1707	98	gi|20129743
ab-tri_asb-1946	4.28163	4.93293e-10	24.4808	105.117	Unknown product		organic anion transporter, putative	7	gi|241739766
ab-tri_asb-578	4.29952	9.48641e-12	41.2664	178.368	NAT1 - lateral inhibition - RNA metabolic process - autophagic cell death - salivary gland cell autophagic cell death - translation initiation factor	106.8	NAT1, isoform C	98	gi|85725014
ab-tri_asb-15058	4.30074	0	121.453	524.47	Gamma-glutamyl hydrolase	88.2	putative gamma-glutamyl hydrolase	100	gi|289743457
ab-tri_asb-57895	4.31343	0.000410739	13.3703	57.934	Choline kinase	47.8	CG2201, isoform A	100	gi|24585685
ab-tri_asb-57477	4.31405	0.00212008	12.1141	52.3459	Unknown product		hypothetical protein	2	gi|82595204
ab-tri_asb-30970	4.31707	5.27539e-08	20.4773	88.7314	chaperonin complex component TcP-1 eta subunit CCT7	100	chaperonin complex component TcP-1 eta subunit CCT7	100	gi|289739875
ab-tri_asb-9210	4.31746	0.00110127	12.6038	54.5474	hypothetical secreted peptide precursor	100	hypothetical secreted peptide precursor	100	gi|289743891
ab-tri_asb-6098	4.32323	0.033193	9.9155	42.9128	Isocitrate dehydrogenase alpha subunit	90.4	isocitrate dehydrogenase (NAD+) 1	100	gi|110611274
ab-tri_asb-8591	4.34475	0	43.7243	190.709	Calponin	97.9	calponin	100	gi|289743711
ab-tri_asb-25496	4.35461	0.00012684	14.0383	61.4941	F-actin capping protein beta subunit	98.5	f-actin capping protein beta subunit	100	gi|289741377
ab-tri_asb-31692	4.37113	1.24225e-07	19.3767	84.9787	Differentiation-related gene 1 protein (NDR1 protein) related	96	differentiation-related protein 1-like protein NDR1 protein	85	gi|289741795
ab-tri_asb-30008	4.4	7.74452e-06	15.9643	70.5642	20S proteasome regulatory subunit alpha type PSMA7/PRE6	94.3	proteasome 25kD subunit	100	gi|17737927
ab-tri_asb-35890	4.4104	1.30687e-06	17.2215	76.4562	Ubiquitin conjugating enzyme - centrosome separation - centrosome organization - mitotic spindle organization - nucleus - DNA repair -	100	ubiquitin conjugating enzyme, isoform A	100	gi|24644103
ab-tri_asb-5738	4.41406	0.000458707	12.8068	56.6061	Ubiquitin-conjugating enzyme E2	100	ubiquitin-conjugating enzyme E2	100	gi|289743693
ab-tri_asb-25875	4.41525	2.84592e-11	35.3565	156.628	myosin regulatory light chain interacting protein a - negative regulation of Wnt receptor signaling pathway - protein binding - gastrulation - metal	24.3	defense repressor 1	23	gi|28573667
ab-tri_asb-10705	4.42442	1.31957e-06	17.2137	76.2954	NADH-cytochrome b-5 reductase	110.8	NADH-cytochrome b-5 reductase	100	gi|289740995
ab-tri_asb-20419	4.43605	1.89728e-11	34.3431	152.918	heat shock protein	100	HspB1	100	gi|289740239
ab-tri_asb-22512	4.43796	0.00011929	13.6978	60.9105	Lecithin:cholesterol acyltransferase (LCAT)/Acyl-ceramide synthase	91.3	1-O-acylceramide synthase precursor	100	gi|289740461
ab-tri_asb-17381	4.45192	0.00888599	10.406	46.4258	Kinesin-like protein at 67A - spindle elongation - spindle microtubule - kinetochore - mitotic spindle organization - sister chromatid biorientation	38.3	kinesin like protein 67a	37	gi|1881662
ab-tri_asb-54042	4.46465	0.0163043	9.87775	44.3196	G protein beta-subunit 13F - plasma membrane - microtubule associated complex - apical protein localization - actin filament organization -	100	G protein beta subunit	100	gi|289740683
ab-tri_asb-2687	4.46875	0.0239605	9.59074	43.0098	Abl interactor ABI-1 contains SH3 domain	104.5	abelson interacting protein, isoform A	98	gi|17137386
ab-tri_asb-55525	4.48352	0.044028	9.10506	40.8839	Muscle-specific protein 300 isoform I	18.4	Muscle-specific protein 300, isoform I	91	gi|320544548
ab-tri_asb-55	4.48611	3.33158e-05	14.3637	64.7541	Unknown product		hypothetical protein BRAFLDRAFT_69334	58	gi|260805024
ab-tri_asb-14338	4.48889	2.58704e-07	17.9236	80.9365	Smoothelin - actin cytoskeleton - structural constituent of muscle - muscle organ development - smooth muscle contraction - cytoskeleton - cytoplasm	11.8	CG34417, isoform K	4	gi|320541794
ab-tri_asb-22542	4.48936	0.0284517	9.39812	42.2593	hypothetical secreted peptide precursor	84.4	hypothetical secreted peptide precursor	84	gi|289743955
ab-tri_asb-14450	4.5	0.0467709	8.98146	40.6335	Unknown product		protein PRRC2C	2	gi|350588987
ab-tri_asb-10760	4.50716	0	34.848	157.586	chaperonin complex component TcP-1 beta subunit CCT2	100	chaperonin complex component TcP-1 beta subunit CCT2	100	gi|289740483
ab-tri_asb-2622	4.50862	0.00127688	11.5352	52.3642	Unknown product		hypothetical protein BDU_368	27	gi|203284286
ab-tri_asb-9594	4.5122	7.15275e-09	20.4511	92.6722	Gram-negative bacteria binding protein 3 - response to fungus - hydrolase hydrolyzing O-glycosyl compounds - carbohydrate metabolic process -	22.4	LP12732p	22	gi|209418014
ab-tri_asb-33749	4.52865	0	85.2952	387.973	lipid particle - carbon-nitrogen ligase with glutamine as amido-N-donor - fatty acid amide hydrolase	79.5	CG8839, isoform A	98	gi|19922090
ab-tri_asb-3134	4.54348	0.0289769	9.21717	41.9231	secreted protein	100	secreted protein	100	gi|289739635
ab-tri_asb-57447	4.54945	0.0323905	9.1031	41.4843	hypothetical conserved protein	100	hypothetical conserved protein	100	gi|289741141
ab-tri_asb-10513	4.5559	0	32.1288	147.04	T-complex chaperonin 5 isoform A	99.4	T-complex chaperonin 5, isoform A	99	gi|17647245
ab-tri_asb-26845	4.55851	4.59047e-08	18.7436	85.9285	Unknown product		CTG26 alternate open reading frame	16	gi|2565091
ab-tri_asb-56314	4.56522	0.026156	9.17237	42.0638	MICAL-like - zinc ion binding - actin binding	83.9	AGAP004256-PB	95	gi|347971562
ab-tri_asb-33564	4.56944	8.63263e-10	21.5553	98.8846	Aldo/keto reductase family	108.6	aldo/keto reductase	100	gi|289739583
ab-tri_asb-11309	4.58	0.00790966	9.97518	45.9043	Myosin class II heavy chain	14	similar to Ankyrin repeat domain-containing protein 26, partial	69	gi|115675465
ab-tri_asb-28584	4.58095	0.00389816	10.4472	48.1959	Peroxisomal targeting signal 1 receptor	103.9	TPR repeat-containing protein	100	gi|289740501
ab-tri_asb-23726	4.58475	0.000615803	11.7635	54.229	Cdc42 homolog - positive regulation of protein kinase - maintenance of protein location - adherens junction - molecular_function	100	Ras-related small GTPase rho type	100	gi|289740365
ab-tri_asb-8019	4.59596	0.00839719	9.85252	45.6289	Adaptor protein GRB2 contains SH2 and SH3	99	downstream of receptor kinase	100	gi|289741843
ab-tri_asb-5028	4.61159	0	46.5115	215.351	heat shock protein 83	100.1	endoplasmic reticulum glucose-regulated protein	100	gi|289743467
ab-tri_asb-12435	4.61314	3.54421e-05	13.6288	63.3434	Cytosolic sorting protein GGA2/TOM1	104.6	cytosolic sorting protein GGA2/TOM1	100	gi|289740927
ab-tri_asb-18455	4.61373	1.13837e-10	23.2765	107.73	Glycogen phosphorylase	100	glycogen phosphorylase, isoform A	100	gi|24581010
ab-tri_asb-12950	4.61702	0.015397	9.36457	43.459	GTPase Rab2 small G protein superfamily	99	Rab protein 8	100	gi|289742273
ab-tri_asb-7567	4.6281	0.000309717	12.1201	56.1643	Alpha-catenin	72.2	vinculin	100	gi|17136646
ab-tri_asb-1515	4.63025	0.000406302	11.881	55.2322	ankyrin	56.2	ankyrin	100	gi|289740537
ab-tri_asb-2509	4.64368	0.0371577	8.64579	40.51	heat shock protein 70	100.1	heat shock protein 70	100	gi|289741399
ab-tri_asb-20675	4.64773	1.08117e-07	17.5771	81.9308	Diadenosine and diphosphoinositol polyphosphate phosphohydrolase	92.4	IP04485p	86	gi|66770891
ab-tri_asb-10837	4.65421	0.00197258	10.7164	49.9285	Kinesin-like protein	96.8	kinesin heavy chain	100	gi|17136240
ab-tri_asb-13022	4.65445	1.21426e-08	19.0502	89.0921	Jun-related antigen - synaptic growth at neuromuscular junction - negative regulation of antimicrobial humoral response - imaginal disc fusion	88.2	transcriptional activator of the JUN family	100	gi|289741707
ab-tri_asb-20397	4.66292	0.0254918	8.92708	41.6236	Uncharacterized conserved protein	101.5	CG5721	100	gi|19922518
ab-tri_asb-19207	4.66352	3.79456e-11	31.7487	148.651	Epidermal growth factor receptor kinase substrate	107	arouser, isoform C	100	gi|24580735
ab-tri_asb-11266	4.68327	0	28.0852	131.827	chaperonin complex component TcP-1 gamma subunit CCT3	100	chaperonin complex component TcP-1 gamma subunit CCT3	100	gi|289740717
ab-tri_asb-12872	4.70213	0.0102095	9.41454	44.2709	Unknown product		ORF25	15	gi|2760656
ab-tri_asb-26759	4.70995	0	59.1267	279.861	Pristanoyl-CoA/acyl-CoA oxidase	101.2	acyl-CoA oxidase	97	gi|289743767
ab-tri_asb-9187	4.74444	0.0151083	8.96826	42.7756	Pyridoxal/pyridoxine/pyridoxamine kinase	98	pyridoxal/pyridoxine/pyridoxamine kinase	99	gi|289739773
ab-tri_asb-13714	4.75532	9.48641e-11	28.1227	134.363	Vesicle trafficking protein Sec1	76.5	Ras opposite	74	gi|24657265
ab-tri_asb-55518	4.77561	4.93293e-10	20.4273	98.1052	hypothetical conserved secreted protein	139.5	defense response protein	100	gi|289743705
ab-tri_asb-56303	4.77778	8.53777e-11	21.5291	103.431	Translation initiation factor 3 subunit a (eIF-3a)	36.5	hypothetical conserved protein	100	gi|289724622
ab-tri_asb-55372	4.78161	0.0200105	8.67048	41.6437	SNAP-25 (synaptosome-associated protein) component of SNARE complex	77.6	synapse protein 24	96	gi|17737875
ab-tri_asb-29264	4.78767	2.73004e-06	14.5669	69.9992	roadblock - dendrite morphogenesis - mushroom body development - ATPase coupled - dynein complex - microtubule associated complex -	100	roadblock	100	gi|17647873
ab-tri_asb-5585	4.81353	0	54.6098	263.851	salivary expressed trypsin	25.1	salivary expressed trypsin	25	gi|289743601
ab-tri_asb-24520	4.83621	0.000183455	11.6028	56.169	GTPase indispensable for equal segregation of chromosomes - lysosome - sister chromatid segregation - small GTPase mediated signal transduction - GTP	100	GTP-binding ADP-ribosylation factor-like protein	100	gi|289742671
ab-tri_asb-15463	4.8427	0.0111645	8.89597	43.174	Sorting nexin SNX11	106.2	CG6359	100	gi|21357265
ab-tri_asb-6791	4.84426	6.98048e-05	12.1445	59.202	Alpha-parvin	100.8	CG32528	99	gi|24643390
ab-tri_asb-10252	4.85882	0.0192799	8.47141	41.4241	Coiled-coil and C2 domain-containing protein 1A - positive regulation of I-kappaB kinase/NF-kappaB cascade	87	lethal (2) giant discs 1	100	gi|19921130
ab-tri_asb-27581	4.86567	9.63544e-06	13.4057	65.3189	Unknown product		hypothetical protein	90	gi|70933262
ab-tri_asb-9463	4.87013	4.32191e-07	15.3564	75.1396	Septin CDC10	94.6	septin	100	gi|289740583
ab-tri_asb-54076	4.87245	7.11481e-10	19.5275	95.6533	Transporter ABC superfamily (Breast cancer resistance protein)	53.8	CG3164, isoform B	100	gi|24580555
ab-tri_asb-55649	4.875	0.0392108	7.96136	39.1065	cell wall protein FLO11p Strongylocentrotus purpuratus	9.2	similar to putative cell wall protein FLO11p	71	gi|115927463
ab-tri_asb-14537	4.87805	0.0283123	8.20439	40.0766	PDCD-5 - DNA binding - apoptotic process	100.7	PDCD-5	100	gi|21357339
ab-tri_asb-20437	4.88601	9.39155e-10	19.282	94.5297	Cell adhesion molecule 3	73.8	fasciclin 3, isoform D	98	gi|161076949
ab-tri_asb-25880	4.8932	0.00099031	10.2716	50.4901	signal transduction - cellular_component - molecular_function	94.4	thioredoxin binding protein tBP-2/VDUP1	100	gi|289741749
ab-tri_asb-33979	4.89643	1.70755e-10	27.9289	137.343	B-cell receptor-associated protein	105	B-cell receptor-associated protein 31	100	gi|289743419
ab-tri_asb-2823	4.89764	2.29579e-05	12.6257	62.3426	beta subunit of type I geranylgeranyl transferase - neurogenesis - embryonic heart tube development - CAAX-protein geranylgeranyltransferase - Ras	97.9	leucine-rich repeat protein	100	gi|289741983
ab-tri_asb-37193	4.92045	0.00913767	8.78669	43.3662	Serine/threonine kinase receptor-associated protein	97.3	serine/threonine kinase receptor-associated protein	100	gi|289741225
ab-tri_asb-2567	4.92553	0.00345408	9.42583	46.3602	Predicted transporter (major facilitator superfamily)	76.2	glucose transporter 1, isoform F	65	gi|161080353
ab-tri_asb-56120	4.93333	0.00627168	8.95448	44.5267	Unknown product		conserved Plasmodium protein, unknown function	20	gi|296004546
ab-tri_asb-22059	4.94969	1.05166e-07	15.8799	78.86	Ras oncogene at 64B - GTP catabolic process - small GTPase mediated signal transduction - membrane - GTP binding - GDP binding - GTPase	99.4	Ras-related GTPase	100	gi|289741395
ab-tri_asb-17188	4.95833	4.6901e-05	11.9959	59.6465	CG12065 isoform D	99.8	CG12065, isoform D	99	gi|45554576
ab-tri_asb-8387	4.96573	5.21753e-10	99.0236	493.624	farnesoic acid O-methyltransferase	99	farnesoic acid O-methyltransferase	100	gi|289743671
ab-tri_asb-16664	4.97028	0	47.0197	234.62	Ca2+-dependent phospholipid-binding protein Synaptotagmin required for synaptic vesicle and secretory granule exocytosis	66.5	Esyt2, isoform B	99	gi|45552026
ab-tri_asb-18333	4.98315	0	35.5312	177.723	Ca2+-binding actin-bundling protein (actinin) alpha chain (EF-Hand protein superfamily)	69	beta spectrin	100	gi|17647191
ab-tri_asb-4214	4.98712	1.51783e-10	23.2885	116.45	programmed cell death 6-interacting protein Aedes aegypti	100.9	ALG-2 interacting protein X	100	gi|21357721
ab-tri_asb-31808	4.98837	1.13837e-10	25.701	128.951	chaperonin Aedes aegypti	98.1	CG5525	100	gi|24583944
ab-tri_asb-35642	4.99219	1.05507e-05	12.7299	64.0625	GL12394	100	CG7713	100	gi|21358527
ab-tri_asb-4403	5.00741	3.09505e-06	13.4595	67.7517	GTP-binding protein SEC4 small G protein superfamily	98	Rab30, isoform B	99	gi|19920864
ab-tri_asb-1384	5.00962	1.13837e-10	20.7874	104.416	Ribonuclease T2 family	87.8	ribonuclease	100	gi|289739887
ab-tri_asb-15717	5.01521	0	26.2518	132.171	TatD-related DNase	100.6	TatD-related DNase	100	gi|289740019
ab-tri_asb-364	5.03118	0	44.7929	226.386	Sodium/potassium-transporting ATPase subunit beta-2	96.5	Na+/K+ ATPase beta subunit	100	gi|289739671
ab-tri_asb-3274	5.04124	1.70755e-10	19.3876	97.9708	Uncharacterized conserved protein contains RtcB domain	100	CG9987	100	gi|24585217
ab-tri_asb-11822	5.045	1.51783e-10	19.9636	101.138	Protein geranylgeranyltransferase type II beta subunit	96.3	geranylgeranyltransferase type II beta subunit	100	gi|289740335
ab-tri_asb-4281	5.04651	0.00713568	8.62912	43.4987	Unknown product		hypothetical protein T26C5.3	16	gi|193205020
ab-tri_asb-5924	5.04918	1.92859e-05	12.1462	61.7037	Unknown product		predicted protein	97	gi|297832456
ab-tri_asb-1585	5.06604	0.000240582	10.5983	53.7687	Unknown product		SARP family transcriptional regulator	6	gi|345012522
ab-tri_asb-25600	5.06842	0	37.9466	193.003	5-formyltetrahydrofolate cyclo-ligase	112.6	growl, isoform A	98	gi|21355167
ab-tri_asb-3296	5.08421	0.00134906	9.43546	48.3989	Fatty acid desaturase	89.4	CG9743	95	gi|21358573
ab-tri_asb-57789	5.09	1.23323e-10	20.0064	102.042	Sarcocystatin-A	83.6	IP05946p	79	gi|68051509
ab-tri_asb-44916	5.10526	4.1171e-09	17.0445	87.4384	Adaptor protein Enigma	67.6	paxillin, isoform G	100	gi|85724960
ab-tri_asb-19149	5.12	0.0328356	7.48523	38.4867	Uroporphyrinogen III synthase UROS/HEM4	100	uroporphyrinogen III synthase UROS/HEM4	100	gi|289742307
ab-tri_asb-17885	5.1236	0.00304668	8.91332	45.6509	Unknown product		hypothetical protein LOC100119750	6	gi|345486430
ab-tri_asb-56704	5.125	0.0138177	7.94325	41.0612	CASK-interacting adaptor protein (caskin)	106.9	CG11168, isoform A	99	gi|24649848
ab-tri_asb-31474	5.13978	0.00143702	9.24045	47.8942	Rho guanine nucleotide exchange factor CDEP	50.3	coracle, isoform A	100	gi|24655527
ab-tri_asb-15930	5.14667	0.0295662	7.48929	38.7233	vesicle-mediated transport - integral to membrane	100	CG5104	100	gi|24667600
ab-tri_asb-25446	5.15152	0.00049125	9.83287	51.0702	vacuolar protein sorting 37B Culex quinquefasciatus	97	uncharacterized conserved protein	100	gi|289722600
ab-tri_asb-16727	5.1625	0.0118098	8.01039	41.3712	UDP-glucose pyrophosphorylase	101	UDP-glucose pyrophosphorylase	100	gi|289740605
ab-tri_asb-4306	5.2	6.29329e-08	15.0183	78.1923	Thiol-disulfide isomerase and thioredoxin	95.5	CG5554	95	gi|20130317
ab-tri_asb-21532	5.20186	0	43.0437	224.709	Hexokinase	95.1	hexokinase	100	gi|289743357
ab-tri_asb-57420	5.21277	0.000848741	9.34346	49.1289	DNAJ heat shock N-terminal domain-containing proteinBAR domain-containing protein - heat shock protein binding - cytoplasm	25	fasciclin 3, isoform A	24	gi|24584958
ab-tri_asb-6226	5.21348	0.0020066	8.88059	46.4932	polyprotein Hibiscus green spot virus	15.7	polyprotein	15	gi|355348566
ab-tri_asb-11882	5.21739	1.99215e-10	18.4109	96.2284	vacuolar protein sorting 4	100	AAA+-type ATPase	100	gi|289740041
ab-tri_asb-56835	5.21918	0.0314862	7.27748	38.1556	Rho guanyl-nucleotide exchange factor - regulation of Rho protein signal transduction - intracellular	106	CG30456, isoform B	99	gi|221330348
ab-tri_asb-9898	5.22605	0	26.0811	136.71	Kinesin light chain	98.6	kinesin light chain	99	gi|17647555
ab-tri_asb-10799	5.23179	1.89728e-11	30.089	158.311	Vacuolar assembly/sorting protein DID2	99	Chmp1	100	gi|28574861
ab-tri_asb-13716	5.26271	0	23.5777	124.418	Vesicle trafficking protein Sec1	36.4	Rop	36	gi|311370
ab-tri_asb-9900	5.26337	0	50.4115	266.337	probable cathepsin B-like cysteine proteinase precursor Glossina morsitans morsitans	100	probable cathepsin B-like cysteine proteinase precursor	100	gi|14141821
ab-tri_asb-6971	5.28302	7.2817e-05	10.5993	56.0714	Fatty acid desaturase	97.8	fatty acid desaturase	100	gi|289741635
ab-tri_asb-19572	5.2988	8.53777e-11	25.0806	133.262	Endonuclease G inhibitor - positive regulation of Notch signaling pathway - motor axon guidance - negative regulation of endoribonuclease -	94.1	hypothetical conserved protein	100	gi|289741523
ab-tri_asb-10123	5.30085	1.23323e-10	23.5801	125.319	hypothetical conserved protein	100	hypothetical conserved protein	100	gi|289812802
ab-tri_asb-31305	5.3053	0	32.0559	170.687	Cell cycle control protein	101.1	transmembrane protein 30A	100	gi|289743571
ab-tri_asb-20344	5.30709	1.56592e-06	12.7219	67.4974	Unknown product		hypothetical protein, unlikely	65	gi|261326822
ab-tri_asb-23283	5.31788	2.12116e-08	15.0782	80.4433	GF12867	80	CG5569	79	gi|24762418
ab-tri_asb-12043	5.33835	4.38766e-07	13.3126	71.0984	Transferrin 2 - septate junction assembly - iron ion transport - ferric iron binding - cellular iron ion homeostasis - extracellular region - iron	99.7	transferrin 2	99	gi|17648049
ab-tri_asb-26341	5.36364	0.0087413	7.64373	41.3755	Unknown product		hypothetical protein gbs1740	14	gi|25011780
ab-tri_asb-14007	5.36923	1.89728e-11	32.4092	174.876	GK24329	104.5	CG10641	100	gi|20129605
ab-tri_asb-8630	5.375	0.00483813	7.95521	43.1078	Cytochrome P450 CYP4/CYP19/CYP26 subfamilies	104.8	Cyp9f2, isoform A	100	gi|21357069
ab-tri_asb-17204	5.3865	1.49885e-09	16.2267	87.9838	Unknown product		hypothetical protein	10	gi|156097763
ab-tri_asb-34946	5.4	1.3281e-10	19.4677	105.473	Unknown product		conserved Plasmodium protein	3	gi|124803766
ab-tri_asb-1201	5.40964	0	24.8603	134.953	Unknown product		hypothetical protein	10	gi|68066536
ab-tri_asb-18833	5.41772	0.00485754	7.90198	42.9049	prenyl protease type I	99.7	prenyl protease type I	100	gi|19922414
ab-tri_asb-17047	5.41838	1.89728e-11	125.957	685.267	tetraspanin family integral membrane protein	100	tetraspanin family integral membrane protein	100	gi|289739859
ab-tri_asb-21596	5.42286	1.3281e-10	17.4245	95.0499	Unknown product		hypothetical protein	41	gi|70929901
ab-tri_asb-11513	5.4247	0	33.1169	180.447	farnesoic acid O-methyltransferase isoform 1	99.6	farnesoic acid O-methyltransferase isoform 1	100	gi|289741449
ab-tri_asb-20949	5.46983	1.89728e-11	23.1409	127.213	DNA damage-regulated autophagy modulator protein 2 - integral to membrane - membrane - induction of apoptosis - apoptotic process - Golgi apparatus -	86	CG4025	100	gi|20128917
ab-tri_asb-6999	5.48638	1.3281e-10	25.5994	141.262	hypothetical conserved secreted protein	100	hypothetical conserved secreted protein	100	gi|289741035
ab-tri_asb-9002	5.48688	0	34.2426	188.634	chaperonin complex component TcP-1 theta subunit CCT8	100	chaperonin complex component TcP-1 theta subunit CCT8	100	gi|289739973
ab-tri_asb-5443	5.54676	3.35155e-08	13.8755	77.2118	Unknown product		hypothetical protein, unlikely	23	gi|261331802
ab-tri_asb-5684	5.58142	0	365.232	2047.06	cuticular protein 47Ef isoform D	19.6	cuticular protein 47Ef, isoform D	95	gi|320543787
ab-tri_asb-9779	5.59036	0.00109422	8.33151	46.5454	Peptidoglycan recognition protein LC - defense response to virus - protein binding - antimicrobial humoral response - response to bacterium - innate	50.7	peptidoglycan recognition protein LC	60	gi|83595223
ab-tri_asb-2818	5.59206	0	27.6643	155.246	cellular acyl-CoA homeostasis - fatty-acyl-CoA binding	100	CG8498	100	gi|24582714
ab-tri_asb-27912	5.59545	9.48641e-11	21.9291	123.39	lipid particle - sterol binding - estradiol 17-beta-dehydrogenase	100.8	CG11151	100	gi|18859687
ab-tri_asb-33649	5.625	7.55644e-05	9.55559	54.0973	Non-ribosomal peptide synthetase/alpha-aminoadipate reductase	88.6	ebony	100	gi|126788980
ab-tri_asb-7629	5.65217	0.0130133	6.88455	39.0965	GTPase-activating protein Centaurin gamma (contains Ras-like GTPase PH and ankyrin repeat )	81.8	centaurin gamma 1A, isoform A	100	gi|24584224
ab-tri_asb-44629	5.66667	5.69185e-11	21.5881	122.644	Cellular repressor of transcription	102.3	cellular repressor of transcription	100	gi|289740601
ab-tri_asb-6335	5.71464	0	40.2587	230.788	Myosin essential light chain EF-Hand protein superfamily	99.3	myosin essential light chain	100	gi|289741885
ab-tri_asb-110	5.72727	0.000221407	8.74911	50.4596	Unknown product		hypothetical protein SSAG_06535	91	gi|254386939
ab-tri_asb-27170	5.76596	5.53409e-05	9.41883	54.3309	Unknown product		predicted protein	52	gi|297799676
ab-tri_asb-14915	5.77228	1.31261e-05	10.0656	58.3887	26S proteasome regulatory complex ATPase RPT4	100	26S proteasome regulatory complex ATPase RPT4	100	gi|289741583
ab-tri_asb-20418	5.79333	6.92508e-10	14.9936	87.0316	heat shock protein	102.2	HspB1	100	gi|289740237
ab-tri_asb-8625	5.80376	0	37.0842	216.316	Profilin	100	profilin	100	gi|289742333
ab-tri_asb-19042	5.84783	5.55472e-05	9.21213	53.9231	Actin-related protein Arp2/3 complex subunit Arp3	98	actin-related protein ARP2/3 complex subunit ARP2	100	gi|289740925
ab-tri_asb-924	5.85813	0	28.8239	169.68	hypothetical secreted peptide precursor	88	hypothetical secreted peptide precursor	88	gi|289743793
ab-tri_asb-9133	5.86275	6.59884e-06	10.195	59.9356	calcium-independent phospholipase A2 VIA isoform A	101.3	calcium-independent phospholipase A2 VIA, isoform A	100	gi|45550585
ab-tri_asb-6430	5.875	0.000583472	7.93699	47.0496	Unknown product		hypothetical protein	41	gi|71026583
ab-tri_asb-21892	5.88608	0.000685341	7.84912	46.5751	rhomboid-4 isoform B	71.4	rhomboid-4, isoform B	71	gi|17933592
ab-tri_asb-38612	5.90476	2.82232e-06	10.4424	62.141	intracellular - gliogenesis - actin binding	100	putative glia maturation factor beta	100	gi|289743443
ab-tri_asb-10487	5.90769	0.0117922	6.43797	38.5038	Tigger transposable element-derived protein 2	24.2	similar to Tigger transposable element-derived protein 2	31	gi|221121939
ab-tri_asb-16044	5.91529	0	48.3026	286.877	gamma-interferon inducible lysosomal thiol reductase	100	gamma-interferon inducible lysosomal thiol reductase	100	gi|289742815
ab-tri_asb-27482	5.91743	1.14423e-06	10.8744	64.615	beta-tubulin folding cofactor A	100	beta-tubulin folding cofactor A	100	gi|289742063
ab-tri_asb-10284	5.92593	0	16.1202	96.1974	Serpin	96.8	serine protease inhibitor 4	100	gi|83595243
ab-tri_asb-9421	5.96053	0.000946795	7.57797	45.3703	heat shock protein 23	100	heat shock protein 23	100	gi|289740457
ab-tri_asb-3367	5.97424	0	42.5956	255.653	cytokinesis actomyosin contractile ring assembly - cell cortex - cleavage furrow - protein binding - myosin filament assembly - skeletal muscle	100	Ras-related small GTPase rho type	100	gi|289741567
ab-tri_asb-37882	5.99371	1.23323e-10	15.8264	95.5342	Carbohydrate kinase	102.2	CG7328	100	gi|21356677
ab-tri_asb-30375	6	0.00362029	6.8599	41.4822	Unknown product		similar to Tigger transposable element-derived protein 2	13	gi|221121939
ab-tri_asb-1753	6.04819	0	16.5652	100.579	Protein involved in vacuolar protein sorting	101.8	hypothetical protein	100	gi|289741261
ab-tri_asb-37430	6.05128	0	15.5387	94.565	glutathione S-transferase	100	glutathione S-transferase	100	gi|289740409
ab-tri_asb-56444	6.06818	4.51316e-05	8.73393	53.4967	K+/Cl- cotransporter KCC1	91.9	CG10413	100	gi|19921484
ab-tri_asb-385	6.0906	3.79456e-11	29.7463	181.85	transmembrane transport - integral to membrane - carnitine transporter	11.1	CG8925, isoform B	12	gi|161078341
ab-tri_asb-34590	6.11218	3.79456e-10	208.202	1277.66	Beta tubulin	109.4	alpha-Tubulin at 84B	100	gi|17136564
ab-tri_asb-56111	6.136	9.74254e-09	12.4893	76.8904	Gelsolin - phagocytosis engulfment - actin binding - extracellular region - cytosol - actin filament	32.2	gelsolin	97	gi|289741321
ab-tri_asb-13226	6.1369	0	33.544	206.676	Moesin/ezrin/radixin homolog 1 - establishment or maintenance of epithelial cell apical/basal polarity - adherens junction - actin binding	96.9	radixin	100	gi|289740905
ab-tri_asb-27553	6.13953	5.02421e-05	8.54874	52.8682	omega peptidase - molecular_function - biological_process - cellular_component	80.5	CG1298	100	gi|24585873
ab-tri_asb-9324	6.19091	0	21.9348	136.532	Vacuolar assembly/sorting protein DID4	107.1	vacuolar assembly/sorting protein DID4	100	gi|289741155
ab-tri_asb-6643	6.20455	1.28067e-09	13.219	82.0328	Cortactin - proline-rich region binding - positive regulation of receptor-mediated endocytosis - protein complex - female germline ring canal	106.6	cortactin	100	gi|24648611
ab-tri_asb-5413	6.20482	7.29883e-05	8.31657	51.6543	Actin regulatory (gelsolin/villin family)	60.5	gelsolin, isoform H	87	gi|45553241
ab-tri_asb-55990	6.23729	0.01467	5.84948	36.8785	Unknown product		coat protein	15	gi|12744660
ab-tri_asb-34492	6.25926	9.03342e-05	8.03716	50.761	Unknown product		peptidase, putative		gi|124512818
ab-tri_asb-10616	6.27723	8.81345e-07	10.065	63.5599	Cu2+/Zn2+ superoxide dismutase SOD1	83.8	Cu2+/Zn2+ superoxide dismutase SOD1	84	gi|289741033
ab-tri_asb-14645	6.28814	0.0124792	5.85668	37.1797	Unknown product		SJCHGC01974 protein	78	gi|56757374
ab-tri_asb-20436	6.29032	0.00620181	6.20017	39.043	fasciclin 3 isoform C	23.1	fasciclin 3, isoform C	21	gi|161076947
ab-tri_asb-33872	6.32432	6.90611e-08	11.1262	70.3571	Unknown product		metalloproteinase, putative	13	gi|157131644
ab-tri_asb-6548	6.36667	0.00768449	6.02814	38.2977	no poles - regulation of mitotic cell cycle - chromosome organization - zinc ion binding - defense response - signal transduction	16.3	CG10916	88	gi|19922514
ab-tri_asb-16551	6.42857	0	35.6436	229.955	Aldehyde dehydrogenase	94.8	1-pyrroline-5-carboxylate dehydrogenase 2	100	gi|110611284
ab-tri_asb-6144	6.45283	0.0311415	5.24612	34.2931	CG8121 isoform A	99.6	CG8121, isoform A	100	gi|24645309
ab-tri_asb-6325	6.47297	0.000190191	7.34003	48.0363	hypothetical conserved protein	100	hypothetical conserved protein	100	gi|289742281
ab-tri_asb-2612	6.48365	0	115.991	755.024	membrane glycoprotein LIG-1	100	membrane glycoprotein LIG-1	100	gi|289739651
ab-tri_asb-12688	6.5	3.10775e-08	10.9846	71.6197	hypothetical conserved protein	100	hypothetical conserved protein	100	gi|289742111
ab-tri_asb-5570	6.53947	0	15.1819	99.576	Unknown product		conserved Plasmodium protein, unknown function	6	gi|124507062
ab-tri_asb-54463	6.57968	0	200.367	1323.97	Actin-related protein - Arp4p/Act3p	98.3	actin 5C, isoform B	100	gi|17530805
ab-tri_asb-57228	6.59259	0.0162654	5.39976	35.681	Unknown product		conserved hypothetical protein	13	gi|340056496
ab-tri_asb-7930	6.61616	2.31867e-07	9.84707	65.6654	A kinase anchor protein 200 isoform A	98.5	A kinase anchor protein 200, isoform A	93	gi|17137718
ab-tri_asb-25603	6.68771	3.79456e-10	58.4885	392.75	glutathione S-transferase	100	glutathione S-transferase	100	gi|289743675
ab-tri_asb-1437	6.71271	1.13837e-10	18.0241	121.736	Possible membrane-associated motif in LPS-induced tumor necrosis factor alpha factor	104.4	IP03818p	98	gi|157816430
ab-tri_asb-2167	6.71429	1.02089e-06	9.06678	61.1858	Acyl-CoA reductase	101	acyl-CoA reductase	100	gi|289741545
ab-tri_asb-51013	6.73469	0.0384312	4.93603	33.0698	Gelsolin - phagocytosis engulfment - actin binding - extracellular region - cytosol - actin filament	9.2	gelsolin	16	gi|289741321
ab-tri_asb-20664	6.75472	0.01306	5.26555	35.9037	Unknown product		rho GTPase guanine nucleotide exchange factor GEF64C	2	gi|17978539
ab-tri_asb-6282	6.82895	2.75271e-05	7.55185	52.054	thymus-specific serine protease Culex quinquefasciatus	88.9	CG9953	92	gi|24659664
ab-tri_asb-7715	6.86792	0.00942176	5.32576	36.4569	Unknown product		GfV-C9-ORF1	92	gi|124378203
ab-tri_asb-13411	6.87288	4.17402e-10	11.7497	81.2637	Dehydrogenases with different specificities (related to short-chain alcohol dehydrogenases)	91.7	CG11200, isoform B	98	gi|19922628
ab-tri_asb-54900	6.88235	0	20.3152	140.71	synaptic vesicle transporter sVOP	100	synaptic vesicle transporter sVOP	100	gi|289741725
ab-tri_asb-1416	6.89091	0.00520901	5.50712	37.9494	CG18870	100	CG18870	94	gi|24657135
ab-tri_asb-16870	6.89916	2.27674e-10	11.8793	82.2627	Myosin class II heavy chain	37.8	myosin 31DF, isoform A	100	gi|17647709
ab-tri_asb-10878	6.89941	9.48641e-10	67.436	467.34	Annexin	99	annexin	100	gi|289740243
ab-tri_asb-5695	6.94231	0.00991831	5.19761	36.1815	Protein required for meiotic chromosome segregation	84	CG16718, isoform A	87	gi|24648226
ab-tri_asb-18871	6.94253	9.56856e-07	8.72617	60.5442	Unknown product		polysaccharide biosynthesis protein	13	gi|331647686
ab-tri_asb-56889	6.97333	1.98543e-05	7.43586	52.3789	Hydroxysteroid 17-beta dehydrogenase 11	101.6	CG17121	100	gi|21355631
ab-tri_asb-8719	7.02247	3.8585e-07	8.87316	62.6733	Unknown product		hypothetical protein	11	gi|70938319
ab-tri_asb-29446	7.0303	0.000176759	6.60213	46.5366	ATP binding protein	100.9	CG4511, isoform A	100	gi|21356365
ab-tri_asb-56305	7.04255	0.0290662	4.68897	33.198	Glyoxylase	99.5	glyoxylase	100	gi|289742575
ab-tri_asb-2250	7.04301	0	18.5201	131.243	K+/Cl- cotransporter KCC1	63.7	sodium chloride cotransporter 69, isoform A	100	gi|21358517
ab-tri_asb-35367	7.10526	5.10369e-08	9.4571	67.6898	Unknown product		hypothetical protein BBU94A_I15	99	gi|225552809
ab-tri_asb-54673	7.11321	0.00463857	5.33609	37.7979	Ras suppressor protein (contains leucine-rich repeats)	103	Ras suppressor protein	100	gi|289740417
ab-tri_asb-14691	7.16176	6.35986e-05	6.78466	48.7523	G-protein coupled receptor signaling pathway - G-protein coupled GABA receptor - integral to membrane - G-protein coupled receptor	25	CG31195	100	gi|281362159
ab-tri_asb-20061	7.16667	3.97067e-06	7.81761	55.9736	Nemo-like MAPK-related serine/threonine protein kinase	81.7	rolled, isoform F	87	gi|161075903
ab-tri_asb-14399	7.17125	0	32.5869	234.967	aldo-keto reductase	61.5	aldo-keto reductase	100	gi|289743279
ab-tri_asb-13272	7.17391	0.0274077	4.60485	33.0732	Mitochondrial carrier protein - Rim2p/Mrs12p	94.9	CG8026, isoform B	96	gi|19921888
ab-tri_asb-29258	7.17391	0.0274077	4.56296	33.1157	Unknown product		conserved hypothetical protein	13	gi|295840005
ab-tri_asb-25171	7.17722	2.88285e-06	7.88587	56.7755	Cytochrome P450 CYP2 subfamily	105.1	cytochrome P450	100	gi|289741137
ab-tri_asb-2694	7.2	1.98323e-06	8.02644	57.7489	Ras-related C3 botulinum toxin substrate 1	100	Ras-related small GTPase rho type	100	gi|289741641
ab-tri_asb-27548	7.25	0.0398995	4.41961	31.9367	Unknown product		hypothetical protein	4	gi|83317882
ab-tri_asb-5491	7.25784	0	28.635	208.717	synaptic vesicle transporter sVOP	89.7	synaptic vesicle transporter sVOP	90	gi|289741725
ab-tri_asb-7625	7.30645	0.000204615	6.19489	45.4196	Ubiquitin activating E1 enzyme-like protein	104.1	autophagy-specific 7	100	gi|289741405
ab-tri_asb-56519	7.33333	1.04351e-10	15.8732	116.799	Unknown product		NADH dehydrogenase subunit 6	38	gi|23395809
ab-tri_asb-54188	7.43066	1.80242e-10	136.691	1020.09	Drosophila erecta ribosomal RNA (Dere\28SrRNA:GG26129) rRNA	1.5	NADH dehydrogenase subunit 4	18	gi|171260068
ab-tri_asb-2450	7.4385	0	18.6511	139.393	Adenylate cyclase-associated protein (CAP/Srv2p)	89.7	capulet, isoform B	69	gi|85724874
ab-tri_asb-3124	7.44828	8.92197e-08	8.69073	64.913	Acetylcholinesterase/Butyrylcholinesterase	91.5	gliotactin	100	gi|899062
ab-tri_asb-34197	7.48387	0.000112409	6.19863	46.4578	Unknown product		hypothetical protein LOC100164676	2	gi|328724670
ab-tri_asb-15770	7.48876	0	35.5585	267.132	Thioredoxin	100.9	conserved hypothetical protein	95	gi|170051914
ab-tri_asb-55922	7.53	1.30912e-09	10.027	75.4806	GJ10369	100	CG11686	100	gi|21357949
ab-tri_asb-56385	7.54433	1.89728e-11	40.5609	306.916	SARM protein (with sterile alpha and armadillo motifs)	83.1	Ect4, isoform G	90	gi|161082210
ab-tri_asb-9715	7.56452	8.55928e-05	6.20775	46.99	Unknown product		annexin	6	gi|289740243
ab-tri_asb-17060	7.58	0.00295119	4.98302	37.9939	Receptor mediating netrin-dependent axon guidance	72.1	neuroglian, isoform B	97	gi|24640619
ab-tri_asb-5493	7.60377	0.00111965	5.27485	40.3897	Beta-2-glycoprotein I	103.5	androgen-induced 1	97	gi|289739847
ab-tri_asb-57192	7.61364	3.79456e-11	13.1275	100.694	regulation of phosphorylation - cytoplasm - protein phosphatase inhibitor	90.3	CG17124, isoform A	90	gi|20129445
ab-tri_asb-28117	7.62745	0.0019142	5.12813	39.0123	Unknown product		hypothetical protein, unlikely	26	gi|261327076
ab-tri_asb-56192	7.64567	0	12.6468	97.2655	GJ11926	28.9	Ect4, isoform F	24	gi|116007792
ab-tri_asb-5428	7.67241	0.000200276	5.78492	44.5518	Unknown product		hypothetical protein	47	gi|68065976
ab-tri_asb-24238	7.77922	4.05335e-07	7.71941	60.0009	Unknown product		hypothetical protein	62	gi|70923107
ab-tri_asb-3226	7.81818	0.000321597	5.45982	43.1252	scylla - response to DNA damage stimulus - cell death - head involution - negative regulation of growth - negative regulation of signal transduction	79.6	RE71335p	73	gi|54650562
ab-tri_asb-23380	7.84343	1.13837e-10	19.7228	155.577	Thiolester containing protein II - defense response to Gram-negative bacterium - phagocytosis engulfment - extracellular space - endopeptidase	9.3	TEP2 protein	20	gi|85822201
ab-tri_asb-10198	7.88172	1.72653e-09	9.26072	73.4737	p16-ARC - lamellipodium - phagocytosis engulfment - regulation of actin filament polymerization - cytoskeleton - actin binding	100	actin-related protein ARP2/3 complex subunit ARPC5	100	gi|289742349
ab-tri_asb-597	7.90385	1.04351e-10	10.3289	82.4033	hypothetical conserved protein	100	hypothetical conserved protein	100	gi|289741417
ab-tri_asb-4103	7.91111	0.00584434	4.47645	35.6462	Unknown product		conserved hypothetical protein	4	gi|221487927
ab-tri_asb-27362	7.92725	0	248.276	1976.45	Alpha tubulin	104.6	Tubulin beta-1 chain; AltName: Full=Beta-1-tubulin gi|89112803|gb|ABD60995.1|	100	gi|121987496
ab-tri_asb-7126	7.93976	3.10965e-08	8.26039	66.0662	Ca2+-binding actin-bundling protein (fimbrin/plastin) EF-Hand protein superfamily	100	fimbrin, isoform A	100	gi|17647429
ab-tri_asb-34798	7.95238	0.0138406	4.14338	33.4584	Probable splicing factor 3B subunit 5	100	hypothetical protein AaeL_AAEL006688	100	gi|157114059
ab-tri_asb-1237	7.96552	7.79783e-09	8.63354	69.4401	Glycine C-acetyltransferase/2-amino-3-ketobutyrate-CoA ligase	91.6	lace	100	gi|17136286
ab-tri_asb-20639	7.98113	1.89728e-11	10.5891	84.7367	LD14222p	100	LD14222p	100	gi|313661543
ab-tri_asb-54908	8	1.16797e-07	7.76643	62.4879	Unknown product		hypothetical protein	22	gi|68072871
ab-tri_asb-56545	8.05217	7.58913e-11	11.4845	92.7572	signal transduction	101.6	thioredoxin binding protein tBP-2/VDUP1	100	gi|289741749
ab-tri_asb-14290	8.08092	2.84592e-11	17.3132	140.049	Uracil-DNA degrading factor - double-stranded RNA-specific ribonuclease - RNA binding - pupation - uracil DNA N-glycosylase - DNA catabolic process	89.5	hypothetical conserved protein	100	gi|289741061
ab-tri_asb-8338	8.10345	5.09716e-05	5.78569	47.0617	Serine/Threonine protein kinases	99.2	hypothetical protein DAPPUDRAFT_200507	83	gi|321462490
ab-tri_asb-11279	8.12381	0	20.9967	170.977	Oxidation resistance protein	71.3	l(3)82Fd, isoform B	100	gi|21355123
ab-tri_asb-18123	8.12451	1.89728e-11	50.5161	411.98	extracellular region - peptidase inhibitor - biological_process	100	CG30197	100	gi|24653660
ab-tri_asb-9909	8.17021	0.00157935	4.70114	38.4677	Possible membrane-associated motif in LPS-induced tumor necrosis factor alpha factor	101.4	hypothetical conserved protein	100	gi|289741893
ab-tri_asb-10240	8.17925	0	10.5733	86.8373	GF15056	85.7	CG10176	86	gi|281365166
ab-tri_asb-19813	8.22414	9.48641e-12	11.5532	95.6137	Unknown product		predicted protein	74	gi|291435377
ab-tri_asb-308	8.26214	1.23323e-10	10.2574	85.2751	Unknown product		Transmembrane protein 45B	8	gi|226483607
ab-tri_asb-36272	8.30208	1.13837e-10	9.55415	79.8747	Ly-6 antigen / uPA receptor -like domain	111.7	CG2813	88	gi|19920474
ab-tri_asb-56222	8.34358	0	35.6938	299.281	Prosaposin	87.1	saposin-related protein	100	gi|289724854
ab-tri_asb-36866	8.34375	6.64049e-11	9.61022	80.3033	transmembrane protein 179	100	transmembrane protein 179	100	gi|289741043
ab-tri_asb-8345	8.41758	1.61269e-10	9.05329	76.7131	Unknown product		hypothetical protein SSAG_06535	86	gi|254386939
ab-tri_asb-17876	8.43077	1.61766e-06	6.49385	54.8846	Multicopper oxidases	67	CG3759, isoform A	87	gi|28574104
ab-tri_asb-15448	8.45455	4.70927e-05	5.50131	46.5727	Alpha-macroglobulin	85.9	macroglobulin complement-related	98	gi|17933686
ab-tri_asb-12049	8.47222	1.24272e-07	7.22573	61.0972	microtubule associated complex - mesoderm development - actin binding - cytoskeleton - structural constituent of cytoskeleton	54	CG34417, isoform K	95	gi|320541794
ab-tri_asb-16688	8.48485	9.435e-07	6.59459	56.1105	Magnesium transporter NIPA2	89.4	uncharacterized conserved protein	100	gi|289740575
ab-tri_asb-8796	8.55172	1.22359e-05	5.83025	49.7365	CG10217 isoform A	98.5	CG10217, isoform A	98	gi|45550800
ab-tri_asb-15410	8.60526	0.0126753	3.83359	32.8128	Unknown product		hypothetical protein	8	gi|68058784
ab-tri_asb-22405	8.625	3.79456e-11	9.57504	82.9243	Thiolester containing protein II - defense response to Gram-negative bacterium - phagocytosis engulfment - extracellular space - endopeptidase	2.9	TEP2 protein	6	gi|85822201
ab-tri_asb-13395	8.63333	4.63508e-06	5.98383	51.8644	signal transduction protein p25	100	putative signal transduction protein p25	100	gi|289743125
ab-tri_asb-9400	8.63636	0.00137847	4.38599	38.0409	6-pyruvoyl tetrahydrobiopterin synthase	100	purple	100	gi|24585378
ab-tri_asb-1719	8.68	1.8821e-08	7.46429	65.269	Signal transduction protein Enabled contains WH1 domain	112.2	enabled, isoform B	84	gi|221330424
ab-tri_asb-883	8.71831	6.73915e-08	7.05276	62.0698	GF15069	101	CG10343	100	gi|24585022
ab-tri_asb-56144	8.79208	0	10.0635	88.948	Thiolester containing protein II - defense response to Gram-negative bacterium - phagocytosis engulfment - extracellular space - endopeptidase	51.9	thiolester containing protein II, isoform B	50	gi|24582557
ab-tri_asb-6602	8.81678	7.77886e-10	45.2529	400.188	Ubiquitin carboxy-terminal hydrolase - microtubule associated complex - ubiquitin-dependent protein catabolic process - ubiquitin thiolesterase -	99.1	ubiquitin C-terminal hydrolase uCHL1	100	gi|289741017
ab-tri_asb-23252	8.86047	1.42296e-10	8.59055	76.3748	Actin-related protein Arp2/3 complex subunit Arp2	106.9	Actin-related protein 66B	100	gi|17737543
ab-tri_asb-55044	8.88889	0.014693	3.62317	32.1113	neurogenesis - nuclear pore	76.5	CG8086, isoform F	98	gi|221473671
ab-tri_asb-36971	8.88889	0.000513811	4.45071	40.0695	cysteine proteinase cathepsin F	94.6	cysteine proteinase cathepsin F	99	gi|289740839
ab-tri_asb-20377	9.02878	0	27.7529	251.528	Actin depolymerizing factor	102	actin depolymerizing factor	100	gi|289742115
ab-tri_asb-21610	9.09091	0.0311221	3.25494	30.0308	CG17834 isoform A	102.1	CG17834, isoform A	100	gi|24582884
ab-tri_asb-8602	9.09677	0	24.7245	226.057	Thiolester containing protein II - defense response to Gram-negative bacterium - phagocytosis engulfment - extracellular space - endopeptidase	38.3	TEP2 protein	78	gi|85822201
ab-tri_asb-4802	9.30435	1.49601e-08	6.89196	64.3448	Tetraspanin 42El - biological_process - molecular_function - integral to membrane	100	tetraspanin 42El	100	gi|17737437
ab-tri_asb-9220	9.33962	7.08618e-06	5.29152	49.6178	Vitronectin receptor alpha subunit	85.8	inflated, isoform C	98	gi|281360997
ab-tri_asb-17421	9.36634	9.48641e-12	10.1105	94.7757	ciboulot - cytoskeleton organization - cytosol - actin binding - larval central nervous system remodeling - actin monomer binding - brain development	86	MIP21378p	95	gi|294661909
ab-tri_asb-23917	9.40385	8.73972e-06	5.17923	48.9878	Unknown product		hypothetical protein TVY486_0802970	37	gi|340055374
ab-tri_asb-51923	9.51032	5.69185e-11	33.8557	323.099	trypsin	83.4	trypsin	83	gi|289739365
ab-tri_asb-2208	9.53797	9.48641e-11	15.7309	150.984	Permease of the major facilitator superfamily	97.9	solute carrier family 2	100	gi|289742799
ab-tri_asb-31759	9.55814	0.000218762	4.26176	41.1906	Unknown product		conserved Plasmodium protein, unknown function	2	gi|124513546
ab-tri_asb-45183	9.56006	0	71.4576	685.931	Unknown product		T-cell receptor beta chain ANA 11	84	gi|170572343
ab-tri_asb-21377	9.56757	0	25.8676	248.322	Unknown product		hypothetical protein LOC100505079	88	gi|309263167
ab-tri_asb-19337	9.65185	9.48641e-12	13.4586	130.523	GK15491	99.3	CG17218, isoform A	99	gi|20129467
ab-tri_asb-8290	9.66667	6.19807e-06	5.13839	49.4455	PDGF- and VEGF-related factor 1 - Malpighian tubule morphogenesis - salivary gland morphogenesis - heparin binding - growth factor - membrane - cell	66.4	PDGF- and VEGF-related factor 1, isoform A	62	gi|17737367
ab-tri_asb-20300	9.68447	0	20.5167	199.912	Myosin regulatory light chain EF-Hand protein superfamily	101.1	myosin regulatory light chain	100	gi|289743761
ab-tri_asb-34628	9.71296	4.74321e-11	10.8127	105.082	Microtubule-associated protein 205 - mitotic cell cycle - microtubule-based process - microtubule binding - cytoplasmic microtubule - spindle	111.4	Microtubule-associated protein 205, isoform B	96	gi|24651799
ab-tri_asb-24551	9.94012	0	16.6697	166.325	Unknown product		hypothetical protein SSAG_05897	90	gi|254386265
ab-tri_asb-11892	10.0732	0.000152809	4.04648	41.3421	scylla - response to DNA damage stimulus - cell death - head involution - negative regulation of growth - negative regulation of signal transduction	96	scylla	95	gi|24662626
ab-tri_asb-52204	10.1714	0.00173899	3.47349	35.7218	Unknown product		hypothetical protein, unlikely	21	gi|261326457
ab-tri_asb-56791	10.2192	2.08701e-10	7.28878	74.7845	Neurexin IV	100.2	neurexin IV, isoform B	99	gi|161083322
ab-tri_asb-20045	10.3281	2.92181e-09	6.4334	66.2741	Unknown product		hypothetical protein	2	gi|156094703
ab-tri_asb-23044	10.3333	3.03565e-10	44.8998	465.939	cysteine proteinase TIN-ag	98.4	putative cysteine proteinase TIN-ag	98	gi|289724789
ab-tri_asb-11081	10.3617	5.26748e-06	4.71528	48.8306	Cystine transporter Cystinosin	100	CG17119, isoform A	95	gi|24649193
ab-tri_asb-4078	10.3684	5.73643e-08	5.70374	59.2	Unknown product		hypothetical protein	17	gi|74026416
ab-tri_asb-17451	10.5014	8.15831e-10	36.8439	388.274	Peroxiredoxin 2540-2 - oxidation-reduction process - thioredoxin peroxidase - hydrogen peroxide catabolic process - cytosol - peroxidase -	100	putative peroxiredoxin	100	gi|50897519
ab-tri_asb-36972	10.5278	0.000544675	3.58766	37.971	cysteine proteinase cathepsin F	100	cysteine proteinase cathepsin F	100	gi|289740839
ab-tri_asb-2794	10.5333	1.51783e-10	8.94459	95.0099	Reticulon	83.9	Rtnl1, isoform H	100	gi|281364426
ab-tri_asb-15660	10.5714	7.58913e-11	9.1092	96.4143	tetraspanin 42Ei	100	tetraspanin 42Ei	100	gi|289740023
ab-tri_asb-1451	10.6	1.13837e-10	7.9772	84.9975	Unknown product		hypothetical protein ARALYDRAFT_317879	5	gi|297833864
ab-tri_asb-56056	10.6286	0.000710237	3.47738	37.2749	E3 ubiquitin-protein ligase highwire	7	highwire	7	gi|8515736
ab-tri_asb-10357	10.6296	1.01239e-07	5.42304	57.4977	CG3287 isoform B	125.6	CG3287, isoform B	98	gi|24586086
ab-tri_asb-16388	10.6957	3.51924e-06	4.5455	49.3094	Myosin class I heavy chain	79	zipper, isoform D	98	gi|62471805
ab-tri_asb-14976	10.7843	2.62954e-07	5.08549	55.0999	sinuous isoform A	99.1	sinuous, isoform A	99	gi|62484276
ab-tri_asb-57319	10.8	0.00556478	3.03961	32.4458	Glucose dehydrogenase - oxidation-reduction process - flavin adenine dinucleotide binding - alcohol metabolic process - choline dehydrogenase -	90.7	glucose dehydrogenase	100	gi|289741491
ab-tri_asb-4404	10.9408	0	16.8657	185.284	Members of chemokine-like factor super family	85.4	hypothetical conserved protein	100	gi|289741127
ab-tri_asb-19775	10.9737	8.38171e-05	3.7879	41.8058	Acetylcholinesterase/Butyrylcholinesterase	92.5	alpha-Esterase-5	98	gi|28573189
ab-tri_asb-26224	11.1944	0	7.15789	80.8147	GI15820	79.2	CG6583	87	gi|24583862
ab-tri_asb-1746	11.2642	2.49303e-08	5.31887	59.8404	Unknown product		hypothetical protein	38	gi|82705708
ab-tri_asb-24122	11.3929	0.00570658	2.84277	31.9901	Members of chemokine-like factor super family	72.6	CG12730	81	gi|18858017
ab-tri_asb-12039	11.4054	5.57825e-05	3.70431	42.2593	Amino acid transporters	99.7	RH52922p	93	gi|261490737
ab-tri_asb-56524	11.4257	5.21753e-10	55.0612	632.002	tetraspanin 42Ed	100	tetraspanin 42Ed	100	gi|289740163
ab-tri_asb-8240	11.5	7.6796e-05	3.61444	41.5155	Unknown product		U88	93	gi|170595123
ab-tri_asb-27703	11.5181	0	19.2297	222.753	GM30351p	98.5	CG42808	99	gi|320543896
ab-tri_asb-35036	11.5543	0	9.14494	106.558	Actin-related protein Arp2/3 complex subunit ARPC3	100	actin-related protein ARP2/3 complex subunit ARPC3	100	gi|289741469
ab-tri_asb-32501	11.6316	2.07106e-05	3.74752	44.2507	Unknown product		hypothetical protein Smp_177350, partial	33	gi|353230290
ab-tri_asb-56225	11.9355	0.000476051	3.09346	37.0959	Thiolester containing protein II - defense response to Gram-negative bacterium - phagocytosis engulfment - extracellular space - endopeptidase	26.6	thiolester containing protein II, isoform E	25	gi|119116245
ab-tri_asb-9204	12.0588	7.42511e-05	3.43212	41.0435	Unknown product		putative faf1 protein	8	gi|353233488
ab-tri_asb-15602	12.2143	7.58913e-10	29.37	359.88	Integrin beta subunit (N-terminal portion of extracellular region)	107.4	myospheroid protein	100	gi|157955
ab-tri_asb-18368	12.3725	2.8649e-09	5.06657	63.2735	Lachesin - plasma membrane - morphogenesis of embryonic epithelium - septate junction - homophilic cell adhesion - maintenance of epithelial	98.6	lachesin, isoform A	97	gi|24653061
ab-tri_asb-10236	12.383	0	9.42993	116.672	shifted - extracellular region - regulation of smoothened signaling pathway - smoothened signaling pathway - Wnt receptor signaling pathway - protein	84.6	shifted	82	gi|18858113
ab-tri_asb-12769	12.3846	0.00371386	2.58961	32.3133	Unknown product		hypothetical protein C53B7.7	10	gi|71985943
ab-tri_asb-39610	12.5652	0.0162225	2.34089	28.9289	Unknown product		putative 3-5 exonuclease eri1	9	gi|360043282
ab-tri_asb-13741	12.5977	0	17.3676	219.636	uncharacterized conserved protein	58.9	uncharacterized conserved protein	100	gi|289742621
ab-tri_asb-55712	12.6216	8.53777e-11	11.0829	140.411	tetraspanin	100	tetraspanin	100	gi|289742135
ab-tri_asb-56974	12.6296	0.00144754	2.70096	34.2132	Unknown product		hypothetical protein	4	gi|156095364
ab-tri_asb-13742	13.0612	0	9.79106	128.256	uncharacterized conserved protein	97.3	uncharacterized conserved protein	97	gi|289742621
ab-tri_asb-12954	13.0909	0.0150396	2.2355	28.9028	Unknown product		conserved Plasmodium membrane protein	2	gi|258597070
ab-tri_asb-2375	13.4615	0.00076274	2.55539	35.0399	Unknown product		uncharacterized protein	20	gi|79396097
ab-tri_asb-33519	13.5	0.0320695	1.97558	27.0666	GG19120	47.7	CG12991, isoform A	40	gi|24642810
ab-tri_asb-31326	13.52	0.00131637	2.46141	33.8802	Unknown product		Pc-fam-4 protein	14	gi|70938525
ab-tri_asb-23034	13.6364	0.00760586	2.16237	30.0453	Thiolester containing protein II - defense response to Gram-negative bacterium - phagocytosis engulfment - extracellular space - endopeptidase	13	TEP2 protein	28	gi|85822201
ab-tri_asb-39883	13.8261	0.00312991	2.26003	31.8237	Unknown product		CG6332, isoform B	11	gi|221458339
ab-tri_asb-13737	13.8669	1.13837e-10	30.7786	428.009	Annexin	99	annexin	100	gi|289743313
ab-tri_asb-23720	13.975	1.51783e-10	7.97064	112.023	tetraspanin 42El	100	tetraspanin 42El	100	gi|289740277
ab-tri_asb-56559	14	0.000179126	2.64659	37.8854	Predicted membrane protein	98.3	oysgedart	100	gi|20129843
ab-tri_asb-9698	14.0759	0	14.4986	204.498	Vitronectin receptor alpha subunit	87.6	scab, isoform A	99	gi|24653810
ab-tri_asb-57002	14.2963	0.000114011	2.70252	38.7301	GI22141	110.8	MIP30175p	95	gi|327478464
ab-tri_asb-33054	14.3	0.0128883	2.02116	28.6556	Unknown product		hypothetical protein ORF130L	22	gi|56692767
ab-tri_asb-38735	14.4286	0.0056066	2.12019	30.3431	hypothetical conserved protein	100	hypothetical conserved protein	100	gi|289741095
ab-tri_asb-5341	14.6818	5.12266e-10	4.4363	64.7344	Receptor mediating netrin-dependent axon guidance	75.9	RT02589p	98	gi|236752377
ab-tri_asb-35964	14.8133	0	7.50233	111.311	Unknown product		hypothetical protein	6	gi|68077196
ab-tri_asb-4167	14.963	4.12556e-05	2.67952	40.5308	Adaptor protein Enigma	40	CG34325	97	gi|161077876
ab-tri_asb-3099	15.35	0.00389859	2.01105	30.7431	Transporter ABC superfamily (Breast cancer resistance protein)	93.9	CG11069	99	gi|28571871
ab-tri_asb-6017	15.3866	0	11.8374	183.503	Unknown product		hypothetical protein	18	gi|83316001
ab-tri_asb-17474	15.4167	2.82031e-08	3.6341	55.5969	Unknown product		CG42542, isoform E	40	gi|281361790
ab-tri_asb-9075	15.5429	4.58668e-08	3.48916	54.4861	Unknown product		ORF2	84	gi|501027
ab-tri_asb-682	15.6923	1.66961e-09	3.84267	61.3189	G protein subunit Galphas small G protein superfamily	100.2	G protein alphai subunit 65A	100	gi|17137790
ab-tri_asb-11067	16.4722	3.35819e-09	3.63034	59.415	Amino acid transporters	91.3	CG16700	91	gi|24642713
ab-tri_asb-11474	16.5	0	12.7734	211.639	calcium channel voltage-dependent beta 2a - regulation of calcium ion transport via voltage-gated calcium channel - calcium ion transport -	2.8	calcium channel beta subunit 2.1_tv5	26	gi|162538515
ab-tri_asb-28148	17.0606	1.20288e-08	3.27591	56.436	heat shock protein 23	101	alpha crystallin	100	gi|289740837
ab-tri_asb-5486	17.1333	0.0340457	1.47768	25.763	Alpha-amylase	103.1	CG30359, isoform A	92	gi|24586593
ab-tri_asb-5015	17.625	9.35761e-06	2.36616	42.3508	Chitinase	101.6	imaginal disc growth factor 3	100	gi|83595287
ab-tri_asb-29363	17.6353	0	8.49198	150.164	Unknown product		super cysteine rich protein	70	gi|1480863
ab-tri_asb-54871	18.2513	0	75.8456	1389.98	Unknown product		conserved hypothetical protein	29	gi|224532009
ab-tri_asb-16075	18.6866	8.53777e-11	6.66225	125.443	Serpin	98.1	serine protease inhibitor 4	100	gi|83595245
ab-tri_asb-2188	19	0.0176556	1.37249	26.6319	Gamma-glutamyltransferase	92.9	CG6461	99	gi|18859893
ab-tri_asb-21402	19.1864	2.84592e-11	5.85363	113.479	Puromycin-sensitive aminopeptidase	100.9	slamdance, isoform A	100	gi|28571901
ab-tri_asb-51270	19.2167	9.48641e-12	5.98959	115.496	Protein required for actin cytoskeleton organization and cell cycle progression	24.8	virus-induced RNA 1, isoform A	68	gi|24583894
ab-tri_asb-55610	19.3794	0	103.914	2021.65	trypsin	100	trypsin	100	gi|289740257
ab-tri_asb-114	19.3946	5.31239e-10	14.6635	285.714	tissue inhibitor of metalloproteases	100	tissue inhibitor of metalloproteases	100	gi|289742225
ab-tri_asb-56045	19.4058	0	30.7451	598.94	retrotransposon protein	32.7	retrotransposon protein	33	gi|289740911
ab-tri_asb-56041	19.4225	0	70.8427	1381.88	Unknown product		hypothetical protein	31	gi|82704643
ab-tri_asb-56209	19.8295	2.94079e-10	21.6102	431.185	Unknown product		hypothetical protein SSAG_06535	89	gi|254386939
ab-tri_asb-32178	19.88	1.63849e-07	2.45486	49.8297	structural constituent of cuticle	100.6	CG1136	98	gi|21356085
ab-tri_asb-2320	20.1471	0	3.43191	68.6768	Myosin class II heavy chain	38	myosin-IB	100	gi|466258
ab-tri_asb-56044	20.5242	0	63.9911	1318.34	retrotransposon protein	100	retrotransposon protein	100	gi|289740911
ab-tri_asb-12038	20.7857	0.00421279	1.3771	29.132	Unknown product		GM01221p	7	gi|20151467
ab-tri_asb-12805	21.1438	0	29.1529	618.676	Aromatic amino acid hydroxylase	98.2	pale, isoform B	100	gi|17136776
ab-tri_asb-38421	21.3675	5.69185e-11	23.3393	501.061	Unknown product		uncharacterized protein	2	gi|334188240
ab-tri_asb-56075	21.4221	0	140.233	3016.12	secreted protein	100	secreted protein	100	gi|289742171
ab-tri_asb-27987	21.9286	0.00168598	1.41216	30.7679	ATP binding - ATP-binding cassette (ABC) transporter complex - transporter - transport - ATPase coupled to transmembrane movement of substances	19.4	CG31121, isoform A	19	gi|24649834
ab-tri_asb-12839	22.8182	0.0272367	1.11032	25.1543	ATP binding - ATP-binding cassette (ABC) transporter complex - transporter - transport - ATPase coupled to transmembrane movement of substances	34.1	RE11181p	32	gi|19528405
ab-tri_asb-9218	23.5417	3.03565e-09	2.40805	56.6531	GK13284	73.7	IP21477p	66	gi|219990685
ab-tri_asb-28354	23.7912	0	9.03444	216.917	Unknown product		SJCHGC09048 protein	21	gi|56759288
ab-tri_asb-33776	24	2.41563e-06	1.83972	43.3308	ATP binding - ATP-binding cassette (ABC) transporter complex - transporter - transport - ATPase coupled to transmembrane movement of substances	16.5	GH19411p	88	gi|21429962
ab-tri_asb-19273	24.2523	0	10.6495	260.036	cytoplasm - catalytic - regulation of transcription DNA-dependent - RNA binding	82.3	CG12129	81	gi|20129841
ab-tri_asb-55758	24.55	0	7.95114	196.801	Serpin	99.7	serine protease inhibitor 6	100	gi|17975583
ab-tri_asb-15561	25.625	1.13837e-10	2.35802	61.6611	Low-density lipoprotein receptor domain class A	100	EG:BACR25B3.11	9	gi|6946669
ab-tri_asb-22816	26.4167	0.000712718	1.24668	31.7194	Unknown product		hypothetical protein PP_2611	18	gi|26989330
ab-tri_asb-23654	26.5455	0.00258068	1.11408	29.2495	thioredoxin binding protein tBP-2/VDUP1	43.5	thioredoxin binding protein tBP-2/VDUP1	60	gi|289741749
ab-tri_asb-57945	26.6667	1.04351e-10	4.18449	112.23	Extracellular matrix glycoprotein Laminin subunits alpha and gamma	30.9	terribly reduced optic lobes, isoform G	99	gi|161077537
ab-tri_asb-56042	28.3704	1.89728e-11	2.66533	76.7496	Unknown product		conserved Plasmodium membrane protein, unknown function	1	gi|124512678
ab-tri_asb-30080	29.3333	1.05109e-08	1.81861	52.9106	Unknown product		probable palmitoyltransferase ZDHHC6-like	17	gi|156551642
ab-tri_asb-56248	29.6304	0	4.55922	136.575	Cell wall protein DAN4 precursor Brugia malayi	61	mucin 96D	84	gi|56319790
ab-tri_asb-39380	30.3929	1.89728e-11	2.74459	85.281	Unknown product		hypothetical protein	10	gi|82594475
ab-tri_asb-8360	31.4545	0	2.14914	69.3618	daughter of sevenless - antimicrobial humoral response - regulation of Ras protein signal transduction - protein binding - sevenless signaling	48.9	Dos protein	44	gi|4377461
ab-tri_asb-57944	33.8889	1.3281e-10	1.80438	61.1387	Low-density lipoprotein receptor-related protein 4	10.7	terribly reduced optic lobes, isoform H	30	gi|281359736
ab-tri_asb-18527	36.1111	0.000289602	0.848941	32.545	daughter of sevenless - antimicrobial humoral response - regulation of Ras protein signal transduction - protein binding - sevenless signaling	51.9	Dos protein	51	gi|4377461
ab-tri_asb-9847	40.4316	0	9.48013	384.933	Fatty acyl-CoA elongase/Polyunsaturated fatty acid specific elongation enzyme	92	CG31523, isoform A	99	gi|21355477
ab-tri_asb-4023	40.4444	3.11062e-05	0.939736	36.5159	Unknown product		hypothetical protein LOC100503233, partial	34	gi|309271256
ab-tri_asb-43302	41.5714	0.00150862	0.717305	29.1596	thioredoxin binding protein tBP-2/VDUP1	34.7	thioredoxin binding protein tBP-2/VDUP1	35	gi|289741749
ab-tri_asb-54978	41.7826	0	4.56753	192.613	Nuclear pore complex Nup98 component (sc Nup145/Nup100/Nup116)	73.6	hypothetical conserved protein	100	gi|289739681
ab-tri_asb-20305	43.0735	2.46647e-10	6.74982	293.476	Acetylcholinesterase/Butyrylcholinesterase	91.8	carboxylesterase	99	gi|289742015
ab-tri_asb-6326	46	1.51915e-07	1.0068	46.0623	no mechanoreceptor potential A - extracellular region - sensory perception of mechanical stimulus - extracellular matrix - dendrite morphogenesis -	10	lethal (2) 05510	97	gi|21356723
ab-tri_asb-27244	48.1094	2.75106e-10	12.7574	617.091	Ca2+/calmodulin-dependent protein kinase	97.2	Ca2+/calmodulin-dependent protein kinase	97	gi|289742127
ab-tri_asb-4228	48.1667	2.27674e-10	1.2	57.9304	Unknown product		T. brucei spp.-specific protein	73	gi|261331295
ab-tri_asb-23941	49.6	0.013255	0.473529	24.8564	Unknown product		hypothetical protein SPB_0896	28	gi|329116658
ab-tri_asb-2763	50.5333	0	2.97452	151.903	mitochondrial 18 kDa protein	100	mitochondrial 18 kDa protein	100	gi|289743319
ab-tri_asb-43901	50.7738	0	67.0429	3419.1	Unknown product		resuscitation-promoting factor	14	gi|226365141
ab-tri_asb-3434	53.1111	4.69008e-08	0.864608	47.9446	modular serine protease - innate immune response - serine-type endopeptidase - proteolysis	60.3	conserved hypothetical protein	61	gi|170056891
ab-tri_asb-38008	56.5185	0	2.68311	152.913	Unknown product		hypothetical protein	6	gi|115969400
ab-tri_asb-8478	62.0074	0	27.0843	1683.93	hypothetical conserved secreted protein	100	CG7267	100	gi|24640708
ab-tri_asb-57751	62.875	9.74254e-09	0.817314	50.3724	Thiolester containing protein III - phagocytosis engulfment - defense response to Gram-positive bacterium - extracellular space - endopeptidase	97.1	thiolester containing protein III	97	gi|24582565
ab-tri_asb-39275	63.1026	4.36375e-10	7.74268	493.236	Unknown product		hypothetical protein SGO_0075	23	gi|157149865
ab-tri_asb-49679	65.25	6.64049e-11	1.22264	78.4912	Unknown product		zinc knuckle (CCHC-type) family protein	29	gi|30678785
ab-tri_asb-27589	65.875	2.56133e-09	0.768309	52.8404	Unknown product		similar to predicted protein	6	gi|221126139
ab-tri_asb-52607	75	1.46243e-07	0.645077	45.0988	Unknown product		valyl-tRNA synthetase	5	gi|84997307
ab-tri_asb-55033	100.333	0.000459171	0.322861	30.1828	glycoprotein	11.5	glutamic acid-rich protein	71	gi|289739349
ab-tri_asb-22083	118.133	0	1.46648	177.556	Unknown product		hypothetical protein NEUTE1DRAFT_110037	5	gi|336469696
