# Supplementary material for: Insights into the Trypanosome-Host Interactions Revealed through Transcriptomic Analysis of Parasitized Tsetse Fly Salivary Glands
Source: PLoS Negl Trop Dis. 2014 Apr 24;8(4):e2649. doi: 10.1371/journal.pntd.0002649 (PMC3998935; doi:10.1371/journal.pntd.0002649)
Supplement: Table S3 — Immune-associated contigs with differential expression based on RNA-seq analysis comparing control salivary glands (SG) and SG infected with trypanosomes. (XLSX) [file pntd.0002649.s004.xlsx]

## Sheet: Control vs. Infected 
Feature ID	Fold change	Kal's Z-test: Bonferroni	SG-infected RPKM	SG-control RPKM	Best Functional description	% Coverage	Best match to NR-LIGHT protein database	% Coverage	Match
ab-tri_asb-20465	1.94981	1.3281e-10	232.619	455.478	40S ribosomal protein S6	100	40S ribosomal protein S6 gi|83595301|gb|ABC25102.1| ribosomal protein S6	100	gi|122001611
ab-tri_asb-12805	21.1438	0	29.1529	618.676	Aromatic amino acid hydroxylase	98.2	pale, isoform B	98.2	gi|17136776
ab-tri_asb-1971	2.67338	1.89728e-10	94.1354	252.583	Bax-mediated apoptosis inhibitor TEGT/BI-1	100.4	bax-mediated apoptosis inhibitor TEGT/BI-1	100.4	gi|289743199
ab-tri_asb-33979	4.89643	1.70755e-10	27.9289	137.343	B-cell receptor-associated protein	105	B-cell receptor-associated protein 31	105	gi|289743419
ab-tri_asb-5124	3.87919	3.60484e-10	29.7591	115.873	capricious - lateral inhibition - cell projection - motor axon guidance - branch fusion open tracheal system - cell migration - cell adhesion	106.9	capricious, isoform C	106.9	gi|116007812
ab-tri_asb-23726	4.58475	0.000615803	11.7635	54.229	Cdc42 homolog - positive regulation of protein kinase - maintenance of protein location - adherens junction - molecular_function	100	Ras-related small GTPase rho type	100	gi|289740365
ab-tri_asb-23044	10.3333	3.03565e-10	44.8998	465.939	cysteine proteinase TIN-ag	98.4	putative cysteine proteinase TIN-ag	98.4	gi|289724789
ab-tri_asb-3367	5.97424	0	42.5956	255.653	cytokinesis actomyosin contractile ring assembly - cell cortex - cleavage furrow - protein binding - myosin filament assembly - skeletal muscle	100	Ras-related small GTPase rho type	100	gi|289741567
ab-tri_asb-18527	36.1111	0.000289602	0.848941	32.545	daughter of sevenless - antimicrobial humoral response - regulation of Ras protein signal transduction - protein binding - sevenless signaling	51.9	Dos protein	51.9	gi|4377461
ab-tri_asb-8360	31.4545	0	2.14914	69.3618	daughter of sevenless - antimicrobial humoral response - regulation of Ras protein signal transduction - protein binding - sevenless signaling	48.9	Dos protein	48.9	gi|4377461
ab-tri_asb-54188	7.43066	1.80242e-10	136.691	1020.09	Drosophila erecta ribosomal RNA (Dere\28SrRNA:GG26129) rRNA	1.5	NADH dehydrogenase subunit 4	1.5	gi|171260068
ab-tri_asb-57945	26.6667	1.04351e-10	4.18449	112.23	Extracellular matrix glycoprotein Laminin subunits alpha and gamma	30.9	terribly reduced optic lobes, isoform G	30.9	gi|161077537
ab-tri_asb-6789	1.80297	1.40589e-08	161.1	291.619	Fructose-biphosphate aldolase	100.2	putative fructose 1,6-bisphosphate aldolase	100.2	gi|289741951
ab-tri_asb-682	15.6923	1.66961e-09	3.84267	61.3189	G protein subunit Galphas small G protein superfamily	100.2	G protein alphai subunit 65A	100.2	gi|17137790
ab-tri_asb-16044	5.91529	0	48.3026	286.877	gamma-interferon inducible lysosomal thiol reductase	100	gamma-interferon inducible lysosomal thiol reductase	100	gi|289742815
ab-tri_asb-14687	3.12903	0.0231225	18.566	58.3209	Glycogen synthase kinase-3	103.8	basket, isoform B	103.8	gi|24583285
ab-tri_asb-57940	3.1203	9.79562e-05	26.5648	83.1982	GTPase Rab1/YPT1 small G protein superfamily	102.9	Rab-protein 11, isoform B	102.9	gi|17137216
ab-tri_asb-10917	2.42996	1.4492e-05	51.3415	125.194	GTPase Rab1/YPT1 small G protein superfamily	98.5	oligosaccharyltransferase 48kD subunit	98.5	gi|24640745
ab-tri_asb-12950	4.61702	0.015397	9.36457	43.459	GTPase Rab2 small G protein superfamily	99	Rab protein 8	99	gi|289742273
ab-tri_asb-7076	4.05395	0	51.7668	210.821	GTPase Ran/TC4/GSP1 (nuclear protein transport pathway) small G protein superfamily	99.5	GTPase Ran/TC4/gSP1	99.5	gi|289740129
ab-tri_asb-4403	5.00741	3.09505e-06	13.4595	67.7517	GTP-binding protein SEC4 small G protein superfamily	98	Rab30, isoform B	98	gi|19920864
ab-tri_asb-14790	4.18571	9.48641e-11	48.9472	205.554	GTP-binding protein SEC4 small G protein superfamily	96.1	Rab protein 1	96.1	gi|289739869
ab-tri_asb-38735	14.4286	0.0056066	2.12019	30.3431	hypothetical conserved protein	100	hypothetical conserved protein	100	gi|289741095
ab-tri_asb-25034	1.16889	1.89728e-11	2018.96	2369.87	Insect antimicrobial peptide	97.6	CEC-A	97.6	gi|156535920
ab-tri_asb-13022	4.65445	1.21426e-08	19.0502	89.0921	Jun-related antigen - synaptic growth at neuromuscular junction - negative regulation of antimicrobial humoral response - imaginal disc fusion	88.2	transcriptional activator of the JUN family	88.2	gi|289741707
ab-tri_asb-56421	1.59893	7.96859e-10	3214.14	5160.77	Knottins	62.2	defensin	62.2	gi|149728143
ab-tri_asb-55955	-2.39423	0.000933432	173.914	73.0022	lectin Glossina morsitans morsitans	100	lectin	100	gi|89112793
ab-tri_asb-16688	8.48485	9.435e-07	6.59459	56.1105	Magnesium transporter NIPA2	89.4	uncharacterized conserved protein	89.4	gi|289740575
ab-tri_asb-24122	11.3929	0.00570658	2.84277	31.9901	Members of chemokine-like factor super family	72.6	CG12730	72.6	gi|18858017
ab-tri_asb-4404	10.9408	0	16.8657	185.284	Members of chemokine-like factor super family	85.4	hypothetical conserved protein	85.4	gi|289741127
ab-tri_asb-2612	6.48365	0	115.991	755.024	membrane glycoprotein LIG-1	100	membrane glycoprotein LIG-1	100	gi|289739651
ab-tri_asb-2612	6.48365	0	115.991	755.024	membrane glycoprotein LIG-1	100	membrane glycoprotein LIG-1	100	gi|289739651
ab-tri_asb-18569	3.94675	0.000106795	16.8624	66.8878	membrane protein	100	putative membrane protein	100	gi|289739809
ab-tri_asb-14203	3.30693	5.84799e-07	30.2206	100.428	mitochondrial ribosomal protein L20 - rRNA binding - mitochondrial large ribosomal subunit - translation - structural constituent of ribosome	99.3	mitochondrial ribosomal protein L20	99.3	gi|17647671
ab-tri_asb-4781	2.72421	7.58913e-11	100.616	275.191	Mitogen-activated protein kinase (MAPK) kinase MKK4	91.9	mitogen-activated protein kinase kinase MKK3/MKK6	91.9	gi|289739559
ab-tri_asb-3434	53.1111	4.69008e-08	0.864608	47.9446	modular serine protease - innate immune response - serine-type endopeptidase - proteolysis	60.3	conserved hypothetical protein	60.3	gi|170056891
ab-tri_asb-25875	4.41525	2.84592e-11	35.3565	156.628	myosin regulatory light chain interacting protein a - negative regulation of Wnt receptor signaling pathway - protein binding - gastrulation - metal	24.3	defense repressor 1	24.3	gi|28573667
ab-tri_asb-20061	7.16667	3.97067e-06	7.81761	55.9736	Nemo-like MAPK-related serine/threonine protein kinase	81.7	rolled, isoform F	81.7	gi|161075903
ab-tri_asb-816	3.44521	0.0443013	14.5759	50.4024	Nemo-like MAPK-related serine/threonine protein kinase	79.5	mitogen-activated protein kinase	79.5	gi|289741229
ab-tri_asb-12277	2.92437	4.21994e-06	35.6417	104.66	Nuclear envelope protein lamin intermediate filament superfamily	107.6	lamin C	107.6	gi|24653664
ab-tri_asb-54422	-2.73791	3.88943e-10	2225.62	816.289	Nucleolar transcription factor 1-B	10.2	mature parasite-infected erythrocyte surface antigen	10.2	gi|82540741
ab-tri_asb-11279	8.12381	0	20.9967	170.977	Oxidation resistance protein	71.3	l(3)82Fd, isoform B	71.3	gi|21355123
ab-tri_asb-10198	7.88172	1.72653e-09	9.26072	73.4737	p16-ARC - lamellipodium - phagocytosis engulfment - regulation of actin filament polymerization - cytoskeleton - actin binding	100	actin-related protein ARP2/3 complex subunit ARPC5	100	gi|289742349
ab-tri_asb-9779	5.59036	0.00109422	8.33151	46.5454	Peptidoglycan recognition protein LC - defense response to virus - protein binding - antimicrobial humoral response - response to bacterium - innate	50.7	peptidoglycan recognition protein LC	50.7	gi|83595223
ab-tri_asb-9909	8.17021	0.00157935	4.70114	38.4677	Possible membrane-associated motif in LPS-induced tumor necrosis factor alpha factor	101.4	hypothetical conserved protein	101.4	gi|289741893
ab-tri_asb-1437	6.71271	1.13837e-10	18.0241	121.736	Possible membrane-associated motif in LPS-induced tumor necrosis factor alpha factor	104.4	IP03818p	104.4	gi|157816430
ab-tri_asb-8390	3.31006	0	48.6411	161.517	Possible membrane-associated motif in LPS-induced tumor necrosis factor alpha factor	100	hypothetical conserved protein	100	gi|289739877
ab-tri_asb-9900	5.26337	0	50.4115	266.337	probable cathepsin B-like cysteine proteinase precursor Glossina morsitans morsitans	100	probable cathepsin B-like cysteine proteinase precursor	100	gi|14141821
ab-tri_asb-22059	4.94969	1.05166e-07	15.8799	78.86	Ras oncogene at 64B - GTP catabolic process - small GTPase mediated signal transduction - membrane - GTP binding - GDP binding - GTPase	99.4	Ras-related GTPase	99.4	gi|289741395
ab-tri_asb-2694	7.2	1.98323e-06	8.02644	57.7489	Ras-related C3 botulinum toxin substrate 1	100	Ras-related small GTPase rho type	100	gi|289741641
ab-tri_asb-21892	5.88608	0.000685341	7.84912	46.5751	rhomboid-4 isoform B	71.4	rhomboid-4, isoform B	71.4	gi|17933592
ab-tri_asb-20511	-2.82524	0.000129041	145.17	51.6028	salivary C-type lectin	40	salivary C-type lectin	40	gi|289742931
ab-tri_asb-22820	1.64414	5.49603e-05	155.027	256.013	salivary serine protease	100	salivary serine protease	100	gi|289742867
ab-tri_asb-15745	3.76596	0.0076895	14.0796	53.1695	Serine/threonine protein kinase	82.1	MAP kinase activated protein-kinase-2	82.1	gi|83595261
ab-tri_asb-8338	8.10345	5.09716e-05	5.78569	47.0617	Serine/Threonine protein kinases	99.2	hypothetical protein DAPPUDRAFT_200507	99.2	gi|321462490
ab-tri_asb-55758	24.55	0	7.95114	196.801	Serpin	99.7	serine protease inhibitor 6	99.7	gi|17975583
ab-tri_asb-16075	18.6866	8.53777e-11	6.66225	125.443	Serpin	98.1	serine protease inhibitor 4	98.1	gi|83595245
ab-tri_asb-10284	5.92593	0	16.1202	96.1974	Serpin	96.8	serine protease inhibitor 4	96.8	gi|83595243
ab-tri_asb-44911	1.58088	0.00441175	138.796	220.352	Signal peptidase complex subunit 2	96.4	CG1751-PA	96.4	gi|194353514
ab-tri_asb-13395	8.63333	4.63508e-06	5.98383	51.8644	signal transduction protein p25	100	putative signal transduction protein p25	100	gi|289743125
ab-tri_asb-23380	7.84343	1.13837e-10	19.7228	155.577	Thiolester containing protein II - defense response to Gram-negative bacterium - phagocytosis engulfment - extracellular space - endopeptidase	9.3	TEP2 protein	9.3	gi|85822201
ab-tri_asb-57751	62.875	9.74254e-09	0.817314	50.3724	Thiolester containing protein III - phagocytosis engulfment - defense response to Gram-positive bacterium - extracellular space - endopeptidase	97.1	thiolester containing protein III	97.1	gi|24582565
ab-tri_asb-55926	1.57534	1.07386e-08	266.271	421.137	Thor - determination of adult lifespan - regulation of mitochondrial translation - response to oxidative stress - response to starvation -	100	Thor	100	gi|83595297
ab-tri_asb-55610	19.3794	0	103.914	2021.65	trypsin	100	trypsin	100	gi|289740257
ab-tri_asb-51923	9.51032	5.69185e-11	33.8557	323.099	trypsin	83.4	trypsin	83.4	gi|289739365
ab-tri_asb-15967	2.59486	5.69185e-11	69.9563	182.318	Ubiquinol-cytochrome C reductase complex 11 kDa protein - mitochondrial electron transport ubiquinol to cytochrome c - ubiquinol-cytochrome-c	96.4	RH21839p	96.4	gi|284011076
ab-tri_asb-5799	3.71658	0.000123478	18.6399	69.6339	Ubiquitin activating enzyme 1 - protein ubiquitination - cell proliferation - regulation of Ras protein signal transduction - lipid storage -	100.8	ubiquitin activating enzyme 1	100.8	gi|28573937
ab-tri_asb-35890	4.4104	1.30687e-06	17.2215	76.4562	Ubiquitin conjugating enzyme - centrosome separation - centrosome organization - mitotic spindle organization - nucleus - DNA repair -	100	ubiquitin conjugating enzyme, isoform A	100	gi|24644103
ab-tri_asb-55539	2.9916	0.00268454	23.7825	71.3125	ubiquitin protein ligase	100	ubiquitin protein ligase	100	gi|289740109
ab-tri_asb-22816	26.4167	0.000712718	1.24668	31.7194	Unknown product		hypothetical protein PP_2611		gi|26989330
ab-tri_asb-24238	7.77922	4.05335e-07	7.71941	60.0009	Unknown product		hypothetical protein		gi|70923107
ab-tri_asb-4281	5.04651	0.00713568	8.62912	43.4987	Unknown product		hypothetical protein T26C5.3		gi|193205020
ab-tri_asb-1378	2.98477	0.0387831	19.6241	58.9315	Unknown product		hypothetical protein		gi|68076177
ab-tri_asb-56291	1.42898	7.96859e-10	2972.49	4265.41	Unknown product		conserved Plasmodium protein, unknown function		gi|124505125
ab-tri_asb-18430	2.17917	2.71691e-08	89.0665	194.977	Vacuolar H+-ATPase V1 sector subunit B	99	vacuolar H+-ATPase v1 sector subunit B	99	gi|289743715
