# Supplementary material for: Insights into the Trypanosome-Host Interactions Revealed through Transcriptomic Analysis of Parasitized Tsetse Fly Salivary Glands
Source: PLoS Negl Trop Dis. 2014 Apr 24;8(4):e2649. doi: 10.1371/journal.pntd.0002649 (PMC3998935; doi:10.1371/journal.pntd.0002649)
Supplement: Table S4 — Trypanosomes genes with significantly higher and over 5-fold difference in expression in the salivary glands compared to parasites recovered from mouse blood. (XLSX) [file pntd.0002649.s005.xlsx]

## Sheet: Blood vs. SG
Feature ID	ID	Experiment - Fold Change (normalized values)	Kal's Z-test:SG vs Blood normalized values - Bonferroni	Blood - Blood - RPKM	SG - SG - RPKM	Fold
Tb927.5.3990	variant surface glycoprotein (VSG, atypical), putative	124.464	0	1.56363	193.857	123.979
Tb927.10.10220	procyclin-associated gene 2 (PAG2) protein (PAG2)	72.7205	6.45959e-07	0.445951	32.3034	72.4371
Tb09.211.0620	actin A	71.7882	7.1225e-05	0.354486	25.3487	71.5084
Tb927.10.13410	hypothetical protein	69.4241	0	5.06967	350.585	69.1535
Tb09.244.2510	BARP protein (BARP)	43.2182	0	46.9361	2020.59	43.0498
Tb927.10.10770	hypothetical protein, conserved	37.1815	0	48.4491	1794.39	37.0366
Tb09.160.3650	hypothetical protein, unlikely (28G16.135)	36.3603	0	1.88741	68.3591	36.2185
Tb09.244.2420	BARP protein (BARP)	33.6849	0	8.25056	276.836	33.5536
Tb09.244.2460	BARP protein (BARP)	31.8349	0	42.5952	1350.73	31.7108
Tb927.7.2020	retrotransposon hot spot protein 7 (RHS7), putative	27.6014	3.69032e-07	1.29005	35.4684	27.4938
Tb927.1.2820	pteridine transporter, putative	26.4325	0	72.7175	1914.61	26.3294
Tb927.10.4040	3-keto-dihydrosphingosine reductase	25.5131	0	10.4402	265.325	25.4137
Tb927.7.2010	retrotransposon hot spot protein 7 (RHS7), putative	24.7063	0.000343319	1.01404	24.9555	24.61
Tb927.1.2220	hypothetical protein, unlikely	23.774	7.53054e-08	1.63333	38.6795	23.6813
Tb927.1.4240	hypothetical protein, unlikely	22.1758	0	3.17469	70.1268	22.0893
Tb927.8.4720	amino acid transporter, putative	20.3542	0	11.525	233.668	20.2749
Tb927.7.5960	hypothetical protein, conserved	19.5595	0	59.3637	1156.6	19.4832
Tb927.5.2830	hypothetical protein, conserved	18.7795	4.80223e-06	1.76753	33.0639	18.7063
Tb927.7.400	hypothetical protein, conserved	18.5524	0	20.2911	374.981	18.4801
Tb927.10.13420	hypothetical protein	18.0021	0	16.261	291.591	17.932
Tb09.244.2430	BARP protein (BARP)	17.6953	0	44.1618	778.411	17.6264
Tb927.8.7740	amino acid transporter, putative	16.8373	0	69.9435	1173.07	16.7717
Tb927.7.6000	hypothetical protein, conserved	16.3787	0	105.687	1724.26	16.3148
Tb09.160.4900	hypothetical protein, unlikely	15.8493	2.06393e-07	2.5025	39.5084	15.7876
Tb09.244.2440	BARP protein (BARP)	15.7736	0	28.2635	444.08	15.7121
Tb11.02.2360	hypothetical protein	15.0083	0	117.41	1755.26	14.9498
Tb927.10.10250	EP2 procyclin (EP2)	14.2955	0	6.468	92.1028	14.2398
Tb11.v4.0005	ribonucleoside-diphosphate reductase small chain (RNR2)	14.2528	0	15.3438	217.839	14.1972
Tb927.2.5830	hypothetical protein, conserved (1F7.285)	14.2072	0	6.17852	87.4373	14.1518
Tb11.22.0002	hypothetical protein, conserved	14.0923	2.20339e-10	3.7486	52.6205	14.0374
Tb927.10.14000	aconitase (ACO)	13.9359	0	31.3156	434.711	13.8816
Tb927.3.590	adenosine transporter, putative	13.824	0	22.8701	314.924	13.7702
Tb09.244.2410	BARP protein (BARP)	13.6127	0	51.9284	704.129	13.5596
Tb11.02.4520	amino acid permease/transporter, putative	13.4405	0	38.9082	520.908	13.3881
Tb11.01.0730	cation transporter, putative	13.3751	0	27.3273	364.081	13.323
Tb09.244.2870	hypothetical protein, unlikely	13.2317	1.21495e-10	4.13111	54.4485	13.1801
Tb09.160.4850	hypothetical protein, conserved	13.1612	0	8.56253	112.254	13.1099
Tb927.6.220	purine nucleoside transporter (TbNT9)	13.1085	0	24.2627	316.808	13.0574
Tb927.5.540	hypothetical protein	13.0338	1.00076e-07	3.2743	42.5101	12.983
Tb927.7.360	hypothetical protein, conserved	12.8934	0	29.8544	383.423	12.8431
Tb927.7.430	hypothetical protein, conserved	12.8659	5.20793e-05	2.44715	31.3621	12.8158
Tb05.5K5.150	small GTP-binding protein, putative,BAC from homologous region on chr5	12.7934	0	12.936	164.851	12.7436
Tb927.7.380	hypothetical protein, conserved	12.7602	0	26.1745	332.69	12.7105
Tb927.7.440	hypothetical protein, conserved	12.6426	0	16.693	210.22	12.5934
Tb927.1.2880	pteridine transporter, putative	12.3452	0	63.8926	785.691	12.2971
Tb927.6.370	hypothetical protein, conserved	12.3291	0	12.5048	153.571	12.281
Tb927.7.410	hypothetical protein, conserved	12.1559	0.0015169	2.12086	25.6806	12.1086
Tb927.6.460	procyclin associated gene 3 (PAG3) protein,procyclin PARP A,procyclic acidic repetitive protein A (PAG3)	11.8262	2.47109e-11	5.00112	58.9137	11.7801
Tb11.01.1330	hypothetical protein, conserved	11.5017	0	7.4884	85.7937	11.4569
Tb927.10.8070	ATPase, putative	10.9935	0	20.4667	224.124	10.9507
Tb927.5.4230	histone H4, putative	10.9239	0	22.0398	239.823	10.8813
Tb09.211.0420	hypothetical protein, unlikely	10.9081	0.00112666	2.48475	26.9982	10.8656
Tb927.5.4220	histone H4, putative	10.9081	0	22.8715	248.512	10.8656
Tb927.5.4190	histone H4, putative	10.7809	0	22.8715	245.615	10.7389
Tb11.01.0725	cation transporter, putative	10.646	0	33.142	351.453	10.6045
Tb09.160.4060	hypothetical protein, unlikely (28G16.330)	10.4108	0.000562899	2.76592	28.6833	10.3703
Tb927.2.5530	hypothetical protein, conserved (1F7.135)	10.359	0	62.1557	641.362	10.3186
Tb927.6.1000	cysteine peptidase precursor,cysteine peptidase, Clan CA, family C1, Cathepsin L-like (CP)	10.1685	3.91256e-11	5.98716	60.6434	10.1289
Tb927.6.1570	2-hydroxy-3-oxopropionate reductase, putative	10.1266	0	45.3051	456.997	10.0871
Tb927.10.13400	Phosphatidic acid phostphatase, putative	10.0835	0	46.29	464.945	10.0442
Tb927.8.7610	amino acid transporter 1, putative (AATP1)	10.0335	0	166.385	1662.91	9.99435
Tb927.10.1500	methionyl-tRNA synthetase, putative (MetRS)	9.98367	0	66.8713	665.019	9.94476
Tb927.5.4210	histone H4, putative	9.81261	0	24.9507	243.878	9.77436
Tb927.1.4630	cyclin-like F-box protein (CFB1E)	9.75627	0	10.3717	100.794	9.71824
Tb927.10.10230	procyclin-associated gene 5 (PAG5) protein (PAG5)	9.69607	1.41484e-05	3.77736	36.4828	9.65828
Tb11.1370	hypothetical protein,chrXI additional, unordered contigs	9.58212	0.00169536	2.86	27.298	9.54477
Tb927.2.5630	hypothetical protein, conserved (1F7.185)	9.37398	0	43.3911	405.161	9.33744
Tb927.10.12350	hypothetical protein, conserved	9.19601	0	12.4318	113.877	9.16017
Tb11.01.0770	cation transporter, putative	9.18682	0	22.5415	206.277	9.15101
Tb927.2.5500	hypothetical protein, conserved (1F7.120)	9.17979	0	45.5052	416.1	9.14401
Tb927.6.490	procyclin associated gene 3 (PAG3) protein,procyclin PARP A,procyclic acidic repetitive protein A (PAG3)	9.14123	2.58485e-06	4.45752	40.5884	9.1056
Tb11.01.0660	hypothetical protein, conserved	9.10896	1.02962e-11	7.21668	65.4802	9.07346
Tb927.3.3460	hypothetical protein, conserved	9.08371	0	41.3559	374.2	9.0483
Tb927.1.590	hypothetical protein, unlikely	9.00853	0	95.107	853.435	8.97342
Tb09.160.3520	radical SAM domain protein, putative (28G16.75)	8.92982	0	11.3244	100.731	8.89502
Tb927.6.510	GPEET2 procyclin precursor,PARP A-alpha,procyclin A-alpha,procyclic form specific polypeptide A-alpha precursor	8.91856	0	19.7538	175.488	8.88379
Tb927.7.7180	leucine-rich repeat protein (LRRP), putative,leucine-rich repeat protein 1 (LRRP1), putative	8.89583	2.42984e-07	5.16117	45.7339	8.86116
Tb927.10.10640	hypothetical protein, conserved	8.74045	0.000116979	3.85265	33.5426	8.70638
Tb927.1.2110	calpain-like cysteine peptidase, putative,cysteine peptidase, Clan CA, family C2, putative	8.69068	0	33.3524	288.725	8.65681
Tb09.160.4940	hypothetical protein, unlikely	8.67052	0.00659233	2.95654	25.5348	8.63673
Tb11.01.6420	DNA repair and recombination helicase protein PIF1, putative (TbPIF4)	8.60558	0	46.3715	397.499	8.57204
Tb927.3.2450	hypothetical protein, conserved	8.59649	0	9.56779	81.9288	8.56298
Tb09.244.2470	BARP protein (BARP)	8.57592	2.1622e-11	7.66039	65.4388	8.54249
Tb11.1400	hypothetical protein,chrXI additional, unordered contigs	8.35049	0	15.4473	128.49	8.31794
Tb927.2.5340	hypothetical protein, conserved (1F7.40)	8.34713	0.00021428	3.95457	32.8806	8.31459
Tb927.8.930	hypothetical protein	8.27072	0	15.6351	128.809	8.23848
Tb927.10.13430	citrate synthase, putative	8.2671	0	46.8097	385.472	8.23487
Tb927.10.10260	EP1 procyclin (EP1)	8.2449	0	37.8312	310.699	8.21276
Tb05.5K5.70	nucleolar RNA helicase II, putative,nucleolar RNA helicase Gu, putative,BAC from homologous region on chr5	8.13777	1.42088e-10	7.74866	62.811	8.10605
Tb927.6.2490	hypothetical protein, conserved	8.13322	0	48.6331	394.002	8.10151
Tb927.8.2320	hypothetical protein	8.0928	0	13.9001	112.052	8.06125
Tb927.2.5350	hypothetical protein, conserved (1F7.45)	8.0852	0	18.6606	150.287	8.05369
Tb11.01.3280	hypothetical protein, conserved	7.98351	7.18778e-09	6.91967	55.0279	7.95239
Tb11.01.2020	hypothetical protein, conserved	7.92997	1.44147e-11	8.65426	68.3605	7.89906
Tb927.3.3730	ABC transporter, putative	7.86315	0	13.6142	106.633	7.8325
Tb927.6.4890	S-adenosylmethionine synthetase, putative (METK1)	7.75256	0	79.3694	612.918	7.72234
Tb11.01.0760	cation transporter, putative	7.68859	0	16.6171	127.264	7.65862
Tb927.4.3680	protein phosphatase 2C, putative	7.66205	0	11.789	89.976	7.63218
Tb09.160.3880	hypothetical protein, conserved (28G16.245)	7.6349	1.43117e-10	8.47252	64.4347	7.60514
Tb11.02.5370	hypothetical protein, conserved	7.61135	5.0853e-09	7.49872	56.8529	7.58169
Tb927.5.2210	hypothetical protein, conserved	7.53621	3.57525e-05	5.07209	38.0753	7.50683
Tb927.8.1430	hypothetical protein, conserved	7.5337	4.48915e-10	8.30658	62.3354	7.50434
Tb927.10.7750	hypothetical protein, conserved	7.50334	5.1481e-12	9.63926	72.0447	7.47409
Tb11.01.7730	TFIIH basal transcription factor subunit (p34)	7.50089	0	12.3447	92.2351	7.47166
Tb927.8.1820	nonspecific lipid-transfer protein, putative,sterol carrier protein, putative	7.48959	2.05924e-12	9.87674	73.6845	7.4604
Tb927.1.1490	hypothetical protein, unlikely	7.48594	9.81417e-07	6.15602	45.904	7.45676
Tb927.10.12380	chaperone protein DNAj, putative	7.4802	0	13.8291	103.041	7.45104
Tb927.3.2120	hypothetical protein, conserved	7.45156	4.31359e-05	5.10015	37.856	7.42251
Tb927.2.2500	hypothetical protein, conserved (25N14.15)	7.44686	2.28633e-07	6.62601	49.1506	7.41783
Tb11.02.1080	hypothetical protein, conserved	7.43174	0	31.0722	230.021	7.40277
Tb927.6.4870	S-adenosylmethionine synthetase, putative (METK1)	7.41208	0	84.6679	625.119	7.38319
Tb927.1.70	retrotransposon hot spot protein 4 (RHS4), putative	7.3636	0	26.421	193.795	7.3349
Tb927.2.1170	retrotransposon hot spot protein 5 (RHS5), putative (25N24.105)	7.3516	0	37.6609	275.789	7.32294
Tb927.10.1360	hypothetical protein, unlikely	7.31508	4.3413e-05	5.23512	38.146	7.28657
Tb927.8.7810	hypothetical protein, conserved	7.28506	0	13.0858	94.9594	7.25667
Tb927.6.1060	cysteine peptidase precursor,cysteine peptidase, Clan CA, family C1, Cathepsin L-like (CP)	7.26867	0	25.1663	182.213	7.24034
Tb927.7.5080	ATP-NAD kinase-like protein	7.2457	3.01679e-10	8.90392	64.2637	7.21746
Tb927.10.6270	hypothetical protein	7.20751	0.000512971	4.60056	33.0293	7.17941
Tb927.8.1370	hypothetical protein, conserved	7.18525	7.70362e-09	8.0159	57.3717	7.15724
Tb927.2.1730	hypothetical protein, conserved (27H14.75)	7.18306	4.96421e-08	7.44705	53.2841	7.15506
Tb927.10.330	hypothetical protein, conserved	7.1777	4.65389e-10	8.89268	63.5802	7.14972
Tb11.03.0230	isocitrate dehydrogenase, putative (IDH)	7.11028	0	76.5776	542.366	7.08256
Tb927.1.580	phosphate-repressible phosphate permease, putative	7.07759	0	75.069	529.237	7.05
Tb927.6.1150	hypothetical protein	7.02822	6.46602e-10	9.06378	63.4539	7.00082
Tb927.8.6820	hypothetical protein, conserved	7.02822	0	11.458	80.2153	7.00082
Tb927.10.12880	hypothetical protein, conserved	7.01323	0	14.1941	99.1583	6.98589
Tb11.01.8480	chaperone protein DNAj, putative	6.99915	0	20.9043	145.742	6.97187
Tb927.6.4850	S-adenosylmethionine synthetase, putative (METK1)	6.98116	0	80.9914	563.21	6.95394
Tb927.2.5080	hypothetical protein, conserved (30M24.40)	6.91105	6.58607e-08	7.78556	53.5967	6.88411
Tb09.160.1590	hypothetical protein, unlikely (3C4.330)	6.9101	2.06145e-05	5.92632	40.7918	6.88316
Tb11.01.5390	hypothetical protein, conserved	6.87935	0	14.4069	98.7239	6.85254
Tb11.01.8300	hypothetical protein, conserved	6.87719	2.12778e-06	6.70715	45.9466	6.85038
Tb927.10.11160	HIRA-interacting protein 5, putative	6.86999	0	15.3159	104.81	6.84321
Tb09.160.0590	hypothetical protein, unlikely	6.86522	0.00484691	4.21186	28.8026	6.83846
Tb11.03.0200	hypothetical protein, conserved	6.84154	2.57405e-11	10.4951	71.5226	6.81488
Tb927.10.3040	hypothetical protein, conserved	6.8243	0	80.0309	544.026	6.7977
Tb09.211.0600	hypothetical protein, conserved	6.8042	0	58.4359	396.06	6.77768
Tb11.01.5130	hypothetical protein, conserved	6.77155	6.69254e-11	10.3337	69.7027	6.74515
Tb927.2.2520	voltage-dependent anion-selective channel (25N14.5)	6.75757	0	67.0699	451.463	6.73123
Tb927.7.6370	hypothetical protein, conserved	6.70412	1.13258e-11	11.1061	74.1663	6.67799
Tb11.01.3540	dolichyl-P-Man:GDP-Man5GlcNAc2-PP-dolichyl alpha-1,2-mannosyltranslocase, putative	6.6777	4.936e-09	9.07545	60.3669	6.65167
Tb09.211.2710	hypothetical protein, unlikely	6.63146	1.64739e-11	11.1393	73.5821	6.60561
Tb927.10.7400	hypothetical protein, conserved,predicted zinc finger protein	6.57948	3.33803e-09	9.4144	61.7004	6.55383
Tb09.160.0550	hypothetical protein, conserved	6.55754	0	14.8369	96.9142	6.53198
Tb927.10.2540	adenylate kinase, putative	6.5199	0	15.0295	97.609	6.49449
Tb927.10.14650	hypothetical protein, conserved	6.51688	0	18.6853	121.295	6.49148
Tb09.244.2490	BARP protein (BARP)	6.47441	2.19401e-07	8.14592	52.5344	6.44917
Tb11.01.1465	nascent polypeptide associated complex alpha subunit, putative	6.47327	0	96.3726	621.414	6.44804
Tb927.6.480	EP3-2 procyclin,PARP A-beta,surface protein EP3-2,surface protein EP3-2 procyclin precursor,procyclic form specific polypeptide A-beta precursor	6.46094	0	17.3871	111.899	6.43576
Tb927.1.2350	beta tubulin	6.44719	0.00011402	5.95696	38.256	6.42206
Tb927.8.2990	hypothetical protein, conserved	6.42702	1.05591e-05	6.83965	43.7872	6.40197
Tb11.01.6930	tRNA-sepcific adenosine deaminase (ADAT3)	6.38761	0	14.0393	89.3281	6.36272
Tb09.v1.0380	spermidine synthase (SpSyn)	6.38318	0	37.6368	239.306	6.35829
Tb927.5.3890	hypothetical protein, conserved	6.33974	0	14.9236	94.2431	6.31503
Tb927.10.190	40S ribosomal protein S6, putative	6.27804	0	163.962	1025.35	6.25357
Tb927.10.12220	hypothetical protein, conserved	6.21782	0	16.4128	101.654	6.19358
Tb927.10.15960	hypothetical protein, conserved	6.2121	0	47.1178	291.559	6.18788
Tb05.5K5.110	major vault protein, putative,BAC from homologous region on chr5	6.18765	8.55306e-09	9.96626	61.4273	6.16353
Tb927.8.6020	hypothetical protein, conserved	6.14209	0	15.1535	92.7116	6.11815
Tb927.8.5790	hypothetical protein	6.13774	0	15.9653	97.609	6.11381
Tb927.7.210	proline dehydrogenase	6.1213	0	92.2914	562.741	6.09744
Tb927.3.4080	hypothetical protein, conserved	6.11672	0	25.8877	157.731	6.09288
Tb927.10.13580	transporter, putative,major facilitator superfamily protein (MFS), putative	6.07533	8.21637e-10	11.1746	67.6245	6.05165
Tb927.6.4320	hypothetical protein, conserved	6.06675	1.02962e-12	14.014	84.6881	6.0431
Tb927.5.470b	transporter, putative	6.06004	0.0165277	4.60314	27.7865	6.03642
Tb927.10.2560	mitochondrial malate dehydrogenase (mMDH)	6.05298	0	86.9835	524.457	6.02939
Tb927.10.1370	hypothetical protein, conserved	6.02577	1.14082e-09	11.1849	67.1348	6.00228
Tb927.10.7590	hypothetical protein, conserved	6.02262	0	22.8562	137.117	5.99914
Tb11.01.8200	enoyl-CoA hydratase/isomerase family protein, putative	5.9857	0	25.5	152.04	5.96237
Tb11.02.4160	hypothetical protein, conserved	5.98315	0	17.1204	102.035	5.95983
Tb09.160.3500	hypothetical protein, conserved (28G16.65)	5.97111	0	17.3181	103.005	5.94783
Tb927.3.2970	hypothetical protein, conserved	5.93574	7.6264e-09	10.6706	63.0907	5.9126
Tb11.01.5365	hypothetical protein, conserved	5.93322	1.02962e-12	14.4826	85.5933	5.91009
Tb927.7.5480	dihydrofolate reductase-thymidylate synthase (DHFR-TS)	5.92573	0	31.3192	184.865	5.90263
Tb927.10.11640	hypothetical protein, conserved	5.92361	1.13258e-11	13.3933	79.0276	5.90052
Tb927.10.280	cytochrome oxidase subunit VI (COXVI)	5.92274	0	88.8538	524.207	5.89966
Tb927.8.3620	folate transporter, putative,expression site-associated gene 10 (ESAG10) protein, putative	5.91588	0	52.7231	310.688	5.89282
Tb927.10.1070	cell division protein kinase 2 homolog 1,cdc2- like protein kinase (CRK1)	5.89626	1.52693e-09	11.4463	67.2274	5.87328
Tb927.10.15940	cation transporter, putative	5.88181	0	17.3107	101.421	5.85888
Tb927.5.1800	hypothetical protein, conserved	5.88032	0	26.801	156.984	5.8574
Tb927.10.950	hypothetical protein, conserved	5.87929	1.00495e-07	9.761	57.164	5.85637
Tb927.3.2990	hypothetical protein, conserved	5.87358	0	19.4639	113.877	5.85069
Tb927.1.2400	alpha tubulin	5.86278	0	2343.08	13683.4	5.83993
Tb927.10.7120	hypothetical protein, conserved	5.85875	0	18.9146	110.384	5.83591
Tb927.2.400	retrotransposon hot spot protein 2 (RHS2), putative (3B10.155)	5.8528	0	50.1429	292.333	5.82999
Tb927.10.1580	hypothetical protein, conserved	5.84068	8.23697e-12	13.8109	80.3506	5.81791
Tb11.02.0510	hypothetical protein, conserved	5.83055	7.32647e-08	10.021	58.2003	5.80782
Tb927.10.660	2-oxoisovalerate dehydrogenase alpha subunit, putative	5.81901	0	22.9646	133.11	5.79632
Tb927.10.10440	mitochondrial carrier protein, putative	5.80817	0	15.2033	87.9591	5.78553
Tb927.10.14660	hypothetical protein, conserved	5.78705	0	21.5692	124.335	5.76449
Tb927.2.5330	hypothetical protein, conserved (1F7.35)	5.77932	0	22.368	128.768	5.75679
Tb927.10.2600	hypothetical protein, conserved	5.76673	0.000104102	7.10682	40.8234	5.74425
Tb927.5.2170	hypothetical protein, conserved	5.7634	4.28528e-09	11.4188	65.5547	5.74093
Tb927.10.10660	hypothetical protein, unlikely	5.75371	2.67701e-11	13.6247	78.0872	5.73128
Tb11.01.7090	hypothetical protein, conserved	5.73659	0	19.5916	111.951	5.71423
Tb11.03.0130	hypothetical protein, conserved	5.73292	2.66797e-06	8.74277	49.9262	5.71057
Tb927.10.1850	hypothetical protein, conserved	5.71491	1.02252e-08	11.194	63.7232	5.69263
Tb927.10.8630	hypothetical protein, conserved	5.71376	0	31.083	176.909	5.69148
Tb05.5K5.130	paraflagellar rod component par4, putative,BAC from homologous region on chr5	5.69856	0	26.9004	152.696	5.67635
Tb927.8.6970	3-methylcrotonyl-CoA carboxylase alpha subunit, putative	5.68781	0	18.4196	104.359	5.66564
Tb927.3.3540	Nucleoporin (TbNup53b)	5.63519	0	21.1145	118.521	5.61323
Tb927.7.2960	hypothetical protein, conserved	5.59389	4.14385e-07	9.92057	55.2782	5.57208
Tb11.02.4020	hypothetical protein, conserved	5.57683	4.60762e-06	8.88746	49.3707	5.55509
Tb927.7.6940	glutaminyl cyclase, putative	5.57524	1.59488e-06	9.36765	52.0233	5.55351
Tb927.10.11510	hypothetical protein, conserved	5.54925	2.9025e-09	12.2999	67.9891	5.52762
Tb927.5.2910	hypothetical protein, conserved	5.54482	2.19309e-10	13.4932	74.5258	5.5232
Tb927.2.1720	hypothetical protein, conserved (27H14.80)	5.52786	0	18.5211	101.983	5.50632
Tb927.7.1880	zinc finger protein, putative	5.49996	0	20.9351	114.693	5.47852
Tb927.6.4160	hypothetical protein, conserved	5.48852	4.11848e-12	15.5711	85.1293	5.46713
Tb927.10.6470	hypothetical protein	5.47735	0.00356007	6.09304	33.2436	5.456
Tb927.10.1460	protein kinase, putative	5.4747	0	19.4133	105.868	5.45336
Tb927.10.10120	hypothetical protein, conserved	5.45356	0	23.4785	127.542	5.4323
Tb05.5K5.160	hypothetical protein, conserved,BAC from homologous region on chr5	5.4457	0.000151334	7.60919	41.2759	5.42448
Tb09.160.5340	hypothetical protein, unlikely	5.41908	7.33273e-05	8.008	43.2268	5.39795
Tb927.1.3130	protein kinase, putative	5.4089	0	32.6188	175.744	5.38782
Tb927.8.6780	hypothetical protein, conserved	5.38146	6.17772e-12	15.8271	84.841	5.36048
Tb09.160.4070	hypothetical protein, unlikely (28G16.335)	5.37874	0.0007932	6.98015	37.3981	5.35777
Tb927.4.1440	hypothetical protein, conserved	5.36463	4.98336e-10	13.8326	73.9175	5.34372
Tb927.7.1840	zinc finger protein, putative	5.34527	0	21.0913	112.299	5.32443
Tb927.10.10240	procyclin-associated gene 1 (PAG1) protein (PAG1)	5.33571	0.00033821	7.47874	39.7488	5.31491
Tb927.3.4780	hypothetical protein, conserved	5.33167	0.00148859	6.77926	36.0039	5.31089
Tb11.01.7230	hypothetical protein, conserved	5.32676	0	26.9384	142.935	5.306
Tb927.6.520	EP3-2 procyclin,PARP A-beta,surface protein EP3-3 procyclin precursor,procyclic form specific polypeptide A-beta precursor	5.29843	0	33.3145	175.827	5.27778
Tb927.10.14090	transporter, putative	5.2917	0	73.8372	389.201	5.27107
Tb927.6.4450	hypothetical protein, conserved	5.28094	0	30.456	160.209	5.26036
Tb09.160.4380	succinate dehydrogenase, putative (28G16.480)	5.27668	0	111.521	586.168	5.25612
Tb11.02.2550	AAA ATPase, putative	5.26597	1.90912e-08	12.4512	65.3119	5.24544
Tb927.10.4330	2-oxoisovalerate dehydrogenase beta subunit, mitochondrial precursor, putative	5.26092	0.000174771	7.97545	41.7946	5.24041
Tb927.8.5640	hypothetical protein, conserved	5.25144	0	104.287	545.524	5.23097
Tb927.2.5650	hypothetical protein, conserved (1F7.195)	5.23153	0	35.9694	187.442	5.21114
Tb927.7.1540	hypothetical protein, conserved	5.23132	0	19.4239	101.217	5.21093
Tb09.211.3550	glycerol kinase, glycosomal (glk1)	5.22039	0	147.971	769.456	5.20004
Tb11.55.0020	tatD related deoxyribonuclease, putative	5.21592	2.91818e-05	8.97867	46.6495	5.19559
Tb11.02.5090	proliferator-activated receptor-interacting protein (PRIP) interacting protein (PIMT), putative, pseudogene	5.2081	8.83239e-07	10.7515	55.7766	5.1878
Tb927.2.3460	D-alanyl-glycyl endopeptidase-like protein,cysteine peptidase, Clan CA, family C51, putative (28H13.80)	5.20659	0	109.378	567.265	5.1863
Tb927.10.9560	oxidoreductase, putative	5.20444	5.3464e-07	11.016	57.1085	5.18415
Tb927.7.4880	hypothetical protein, conserved	5.20444	1.10169e-10	15.2915	79.2736	5.18415
Tb927.8.4650	hypothetical protein, conserved	5.186	0	18.2131	94.0852	5.16578
Tb927.10.4020	hypothetical protein, conserved	5.18257	0.000590119	7.56311	39.0436	5.16237
Tb09.160.5570	hypothetical protein, conserved	5.17981	2.03659e-09	13.9284	71.8653	5.15962
Tb927.7.3500	glutathione-S-transferase/glutaredoxin, putative	5.16113	0	82.2619	422.91	5.14102
Tb927.2.4020	ubiquitin activating enzyme, putative (28H13.360)	5.15729	5.76588e-11	15.8547	81.4485	5.13719
Tb927.10.4230	hypothetical protein, conserved	5.14086	3.12289e-07	11.5161	58.9721	5.12082
Tb927.10.12310	helicase-like protein	5.13515	6.69254e-11	15.8916	81.2879	5.11514
Tb927.10.10410	minichromosome maintenance (MCM) complex subunit, putative,minichromosome maintenance protein-like protein	5.11259	5.88714e-06	10.1037	51.4549	5.09267
Tb09.211.3850	selenocysteine lyase	5.10442	0	24.7488	125.836	5.08453
Tb927.1.850	hypothetical protein, unlikely	5.10031	0.000109681	8.63181	43.8533	5.08043
Tb927.8.6580	succinate dehydrogenase flavoprotein, putative	5.09457	0	49.513	251.264	5.07471
Tb927.6.2160	hypothetical protein, conserved	5.09443	9.98938e-09	13.4843	68.4269	5.07457
Tb09.244.2730	60S ribosomal protein L5, putative	5.08819	0	609.594	3089.64	5.06836
Tb927.1.730	hypothetical protein, conserved	5.0674	6.73784e-09	13.8109	69.7126	5.04765
Tb927.10.6390	hypothetical protein, conserved	5.06195	0	25.4658	128.404	5.04222
Tb927.6.2630	hypothetical protein, conserved	5.05004	3.74164e-09	14.2014	71.438	5.03035
Tb09.160.2140	hypothetical protein, unlikely (3C4.80)	5.0345	6.13674e-07	11.5627	57.9855	5.01487
Tb11.01.1490	hypothetical protein, conserved	5.02784	3.56946e-05	9.4325	47.2402	5.00824
